# Supplementary material for: Psychometric properties of the Chinese version of the Perinatal Bereavement Care Confidence Scale (C-PBCCS) in nursing practice
Source: PLoS One. 2022 Jan 21;17(1):e0262965. doi: 10.1371/journal.pone.0262965 (PMC8782403; doi:10.1371/journal.pone.0262965)
Supplement: S7 File — (XLSX) [file pone.0262965.s007.xlsx]

## Sheet: Sheet1
No.	Age	Current area of practice	Education level	Job title	Marital status	Having children	Do you believe in a particular religion?	Personality	Length of work experience	Training in perinatal bereavement care	a1	a2	a3	a4	a5	a6	a7	a8	a9	a10	a11	a12	a13	a14	a15	b1	b2	b3	b4	b5	b6	b7	b8	b9	c1	c2	c3	c4	c5	c6	c7	c8	d1	d2	d3	d4	d5	d6	d7
1	50	1	3	4	1	1	2	2	4	0	4	4	4	4	4	4	2	3	4	4	2	3	3	5	4	4	4	4	3	4	3	3	3	3	3	4	4	4	4	3	4	4	3	3	3	4	3	2	3
2	34	2	3	2	1	1	2	2	4	0	5	5	3	2	2	3	2	2	2	2	3	3	3	5	5	3	2	2	3	4	3	4	4	2	3	2	2	4	4	2	3	4	3	3	3	3	2	3	3
3	31	2	3	2	1	1	2	3	3	0	4	4	3	4	4	4	3	4	3	4	3	3	4	4	4	4	4	3	3	3	3	3	3	3	3	3	3	3	3	3	3	4	4	4	4	4	4	2	4
4	35	2	3	3	1	1	2	2	4	0	3	3	3	3	3	3	3	3	3	3	4	2	2	3	4	4	4	4	3	3	3	3	3	3	3	3	4	3	3	3	3	4	3	3	3	3	3	3	3
5	45	2	3	3	1	1	2	2	4	0	5	4	4	4	3	4	3	4	4	3	2	3	4	4	4	3	2	4	3	4	4	4	3	4	4	4	4	4	3	3	3	4	3	3	4	3	3	2	3
6	25	1	3	1	2	2	2	1	2	0	4	4	3	3	3	4	4	4	3	3	4	3	3	4	4	3	3	3	3	4	4	4	2	2	4	2	3	4	3	2	4	3	3	3	3	3	4	4	3
7	37	2	3	3	1	1	2	2	4	0	4	3	4	4	4	4	2	2	4	4	2	4	3	4	4	4	2	3	3	4	4	4	3	2	4	4	3	3	3	3	3	4	3	3	3	3	3	2	2
8	22	1	3	1	2	2	2	2	1	0	4	4	3	3	3	3	3	3	3	3	3	3	3	3	3	3	3	3	3	3	3	3	3	3	3	3	3	3	3	3	3	3	3	3	3	3	3	3	3
9	22	2	2	1	2	2	2	2	1	1	4	4	4	4	4	4	5	5	4	4	5	4	4	3	3	3	5	3	4	5	5	5	3	3	4	4	4	4	4	4	4	4	4	4	4	4	4	5	3
10	29	1	3	2	1	1	2	2	3	0	4	4	4	3	4	4	2	4	4	3	3	4	2	4	4	2	2	2	2	4	4	2	2	2	2	4	3	4	3	2	3	3	3	3	3	3	3	4	3
11	35	2	2	2	1	1	1	2	4	0	4	4	4	3	4	4	2	2	2	2	2	2	3	4	4	2	2	2	3	3	3	3	2	2	2	3	4	4	4	3	3	3	3	3	3	3	3	3	2
12	32	2	3	2	1	1	2	2	3	1	1	1	4	4	4	4	2	4	4	3	2	3	3	4	4	3	3	4	3	5	5	3	1	3	3	3	3	3	3	3	3	3	3	3	3	3	3	3	3
13	34	2	3	2	1	1	2	2	4	0	4	4	3	3	4	4	3	2	4	4	2	3	4	4	4	3	3	3	3	4	4	3	3	4	3	4	4	4	4	4	4	4	3	4	3	3	3	3	3
14	27	2	2	1	2	2	2	3	2	0	5	3	4	4	3	4	5	4	5	3	2	5	3	3	3	3	2	3	2	5	4	4	1	3	4	4	4	4	4	3	4	4	4	4	5	3	3	4	3
15	30	2	3	2	1	1	2	2	3	1	4	4	4	4	4	4	4	4	4	4	3	4	4	4	4	4	4	4	3	4	4	4	3	3	4	4	4	4	4	3	3	4	4	4	4	3	4	4	4
16	28	1	3	2	1	1	2	3	3	0	4	3	3	3	3	4	3	2	2	4	3	3	3	3	4	3	3	3	3	4	3	3	2	3	3	4	3	3	3	3	3	3	4	4	4	4	4	4	4
17	50	1	2	3	1	1	2	3	4	1	5	4	4	4	4	4	3	4	4	4	4	3	4	4	4	4	4	3	4	4	4	4	3	3	3	4	4	3	4	3	4	5	4	4	4	4	3	2	3
18	35	2	3	3	1	1	2	2	3	0	5	5	5	4	4	5	4	4	4	4	2	4	4	4	5	3	2	3	3	3	3	3	2	2	3	4	4	5	5	4	4	4	4	4	3	3	3	4	3
19	27	2	3	1	1	1	2	3	2	1	4	4	4	4	4	4	3	4	4	4	4	3	4	4	3	3	4	4	4	4	4	4	4	4	4	4	4	3	4	3	3	4	3	3	3	4	3	3	3
20	23	2	3	1	2	2	2	2	1	0	4	4	4	4	4	4	3	2	4	3	2	3	3	4	4	4	2	4	4	4	4	4	4	4	4	4	4	4	4	4	4	4	4	4	4	4	4	2	4
21	33	2	3	3	1	1	2	2	3	0	4	4	4	4	4	4	4	4	4	4	4	4	4	4	4	4	4	4	4	4	4	4	4	5	4	4	4	5	4	4	4	4	4	4	4	4	4	4	4
22	25	2	3	2	1	2	2	2	2	0	5	3	4	3	3	4	3	2	3	3	2	3	3	4	4	3	2	3	3	3	3	3	3	4	3	3	4	4	4	3	4	4	4	3	2	3	3	2	2
23	22	1	2	1	2	2	2	2	1	0	4	4	3	3	3	4	3	3	3	3	2	3	3	4	4	3	2	3	3	5	4	4	3	3	3	3	4	4	4	3	3	4	3	3	3	3	3	4	4
24	43	2	2	3	1	1	2	1	4	0	5	5	4	4	4	5	2	4	4	4	2	2	4	5	5	3	3	3	3	4	4	4	4	4	4	4	4	4	4	3	3	4	4	4	4	4	4	4	4
25	44	2	3	4	1	1	2	2	4	0	5	4	4	3	3	3	3	3	3	3	3	3	3	3	3	3	3	3	3	4	4	3	3	3	3	4	3	3	3	3	3	3	3	3	3	3	3	2	3
26	30	2	3	2	1	1	2	2	3	1	5	4	4	4	4	4	4	4	4	4	4	4	4	4	4	4	4	4	4	4	4	4	4	4	4	4	4	4	4	4	4	4	4	4	4	4	4	4	2
27	42	2	2	3	1	1	2	2	4	1	5	4	5	5	4	4	2	2	4	4	2	4	4	4	5	4	2	4	4	4	4	4	4	5	4	5	5	5	5	4	4	4	4	4	4	4	4	4	4
28	40	2	3	3	1	1	2	2	4	0	1	1	3	3	3	4	3	3	3	3	2	3	3	3	3	4	3	3	3	4	4	4	4	4	3	4	3	4	3	3	3	3	3	3	4	3	4	4	3
29	32	2	3	3	1	1	2	2	4	0	5	5	3	3	3	3	3	3	3	3	3	3	3	4	4	3	2	3	3	3	3	3	3	3	3	3	3	3	3	3	3	4	3	3	4	3	3	3	3
30	47	2	3	4	1	1	2	2	4	0	5	4	5	5	5	5	2	2	5	3	2	2	4	4	4	2	2	2	2	4	2	2	2	3	2	4	4	5	2	2	2	4	4	4	2	3	2	3	2
31	28	1	3	2	1	1	2	1	2	0	5	5	4	4	3	5	3	3	3	4	2	3	3	5	5	3	2	3	3	5	5	4	3	3	4	4	4	4	4	3	4	4	4	4	3	3	4	4	4
32	25	2	2	1	1	1	2	2	2	1	4	4	4	4	3	5	2	3	3	3	4	3	5	5	5	5	1	5	5	5	5	5	5	5	5	5	5	5	5	5	5	5	5	5	5	5	5	3	4
33	29	2	2	2	1	1	2	2	3	0	5	4	3	3	4	4	3	4	3	3	3	2	2	4	4	3	3	3	3	3	3	3	3	3	4	4	4	4	3	3	3	3	3	3	3	3	3	3	3
34	47	2	1	3	1	1	2	1	4	0	4	4	4	3	4	4	4	3	4	3	2	4	4	5	4	4	2	4	4	4	4	4	4	4	4	4	4	4	4	4	4	4	4	4	3	4	4	4	4
35	27	2	3	2	1	2	2	2	2	0	4	3	2	2	4	4	1	2	2	4	1	2	2	4	4	2	2	2	2	4	4	2	3	4	2	2	2	3	3	4	3	4	2	2	4	3	4	4	2
36	33	2	3	2	1	1	2	2	3	0	5	4	4	4	4	4	2	3	4	3	3	3	4	5	4	3	2	2	2	3	3	3	2	4	3	3	3	4	3	3	3	3	3	3	3	3	3	3	3
37	25	2	2	1	2	2	2	2	1	1	4	4	4	4	4	4	5	5	4	4	5	4	4	4	4	4	5	4	4	4	4	4	4	4	4	4	4	4	4	4	4	4	4	4	4	4	4	2	4
38	24	2	2	1	2	2	2	3	1	1	3	3	5	4	4	4	5	4	2	4	4	4	5	4	4	4	4	4	4	4	4	4	3	4	4	4	4	4	4	4	4	4	4	4	3	4	3	1	3
39	30	2	3	2	2	2	2	2	3	0	5	4	4	4	4	4	5	5	4	4	4	4	4	4	4	4	4	4	4	4	4	4	4	4	4	4	4	4	4	4	4	4	4	4	3	4	3	4	4
40	30	2	3	2	2	2	2	1	3	0	4	4	4	4	4	4	4	4	3	3	3	3	4	4	4	4	4	4	4	5	5	4	4	4	4	4	4	3	4	4	4	4	4	4	4	4	4	4	4
41	24	2	2	1	2	2	2	2	1	0	4	4	4	3	3	4	2	2	4	2	2	2	2	4	3	3	2	2	2	4	4	3	3	3	3	4	2	3	2	2	2	3	3	3	4	2	2	3	2
42	24	2	2	1	2	2	2	2	2	0	4	3	3	3	3	4	3	3	3	3	3	3	3	3	3	3	3	3	3	3	3	3	3	3	3	3	3	3	3	3	3	3	3	3	3	3	3	3	3
43	38	2	3	3	1	1	2	3	4	0	1	5	2	3	5	3	2	3	2	3	2	3	3	3	4	3	3	3	3	3	3	3	3	3	2	2	2	3	3	2	3	3	3	3	3	3	3	4	2
44	24	2	3	1	2	2	2	2	2	0	4	4	3	4	3	4	3	4	3	3	3	3	3	3	3	3	3	3	4	4	4	3	3	3	3	3	3	4	4	4	3	4	3	3	4	3	3	3	3
45	22	2	2	1	2	2	2	2	1	0	5	4	5	4	3	5	4	3	2	3	2	3	5	4	5	3	3	3	3	4	4	3	3	3	3	4	3	4	4	3	3	3	3	3	3	5	3	3	3
46	38	2	2	3	1	1	2	2	4	0	4	4	4	4	4	4	2	2	4	2	4	4	2	4	4	2	3	2	3	4	4	2	2	2	4	4	4	4	3	2	2	3	3	3	3	3	4	4	3
47	31	2	3	2	1	1	1	2	3	0	5	5	4	4	4	5	2	3	3	3	3	3	3	3	5	3	3	3	3	5	3	3	3	3	3	3	3	3	3	3	3	3	3	3	3	3	3	3	3
48	36	2	3	3	1	1	1	1	4	0	4	4	3	3	3	3	4	3	4	3	2	2	3	4	4	3	3	3	3	3	3	3	3	3	3	3	3	3	3	3	3	3	3	3	3	3	3	3	3
49	44	2	3	4	1	1	2	2	4	0	5	5	5	5	5	5	3	2	4	4	3	3	4	4	4	4	3	4	4	4	4	4	3	3	3	4	4	4	4	4	4	4	4	4	4	4	4	4	2
50	35	2	3	3	1	1	2	2	4	0	3	3	3	3	3	3	3	3	3	3	3	3	3	3	3	3	3	3	3	3	3	3	3	3	3	3	3	3	3	3	3	3	3	3	3	3	3	3	3
51	23	2	3	1	2	2	2	2	1	0	5	5	4	4	3	4	2	2	4	4	2	2	2	4	4	2	2	3	3	3	3	3	3	3	3	3	3	3	3	3	3	3	3	3	3	3	3	3	3
52	25	2	3	2	2	2	2	2	1	0	4	2	3	3	4	3	4	3	3	3	3	3	3	4	4	2	3	3	3	3	3	3	3	3	3	3	3	3	3	3	3	3	3	3	3	3	3	3	3
53	26	2	3	1	2	2	2	2	2	0	5	5	4	5	5	5	1	4	2	2	3	2	3	5	5	5	1	5	5	5	5	5	3	5	2	3	4	4	5	5	5	5	5	3	5	5	5	1	5
54	25	2	3	2	2	2	2	2	1	0	5	4	3	2	2	4	2	3	2	2	3	3	4	4	4	3	2	3	3	4	3	3	2	3	2	4	3	4	4	3	3	3	3	3	3	3	3	3	2
55	22	2	3	1	2	2	2	2	1	1	4	4	4	3	3	4	2	2	4	3	4	4	4	4	4	4	3	3	3	4	4	3	2	3	4	4	2	4	3	2	3	4	2	2	4	3	3	3	4
56	43	2	3	3	1	1	2	2	4	0	4	4	4	2	4	4	2	2	2	2	2	2	2	4	4	2	2	2	2	4	4	2	2	2	2	3	4	2	3	2	2	2	2	4	2	2	2	2	2
57	24	2	2	1	2	2	2	2	2	0	5	5	5	4	3	4	2	4	3	3	2	3	4	4	5	4	2	4	4	4	4	4	4	4	4	4	4	4	4	4	4	4	4	4	3	3	3	4	3
58	33	2	3	2	1	1	2	1	4	0	4	4	4	2	4	4	2	2	2	2	2	2	2	4	4	2	2	2	2	4	4	2	2	2	2	4	4	2	4	2	2	4	2	4	2	2	2	2	2
59	36	2	3	3	1	1	2	2	4	0	5	5	3	3	2	5	1	2	5	2	2	2	4	5	4	2	2	2	3	5	4	3	2	1	1	3	3	4	3	1	2	3	3	1	1	3	4	4	1
60	39	2	3	3	1	1	2	2	4	0	4	4	4	2	2	4	2	3	2	2	2	2	2	4	4	2	2	2	3	4	4	3	3	2	3	4	4	4	4	4	4	4	2	2	3	2	4	4	2
61	33	2	3	2	1	1	2	2	4	0	5	4	4	3	2	5	2	2	2	2	2	2	3	4	4	2	2	2	2	4	4	2	3	3	3	4	4	4	4	3	3	4	4	4	2	4	3	2	2
62	28	2	3	2	2	2	2	2	2	0	5	5	3	2	2	3	2	2	2	2	2	2	2	5	5	2	2	2	2	3	3	3	2	2	2	3	3	3	2	3	3	4	2	2	3	3	3	3	2
63	31	2	3	2	1	1	2	2	3	0	4	4	4	3	3	3	2	2	2	3	2	2	2	4	4	2	2	2	2	4	4	2	2	3	3	3	3	3	2	3	3	4	3	3	3	3	3	3	3
64	32	2	3	2	1	1	2	1	3	0	5	5	4	4	4	4	4	4	2	3	3	3	3	4	4	3	3	3	3	4	4	3	4	3	5	5	5	4	3	3	3	4	4	4	4	4	3	3	3
65	40	2	3	3	1	1	2	3	4	0	5	5	4	4	5	5	2	2	5	5	4	3	4	4	4	4	4	4	4	4	4	4	3	4	4	4	3	4	4	4	4	4	4	3	3	4	3	3	3
66	33	2	3	3	1	1	2	2	4	0	4	4	2	2	4	4	4	3	3	2	3	3	2	4	5	4	4	3	4	2	4	4	3	4	3	4	4	4	4	3	3	4	3	4	3	4	2	2	2
67	34	2	3	3	1	1	2	2	3	0	5	5	5	3	2	4	3	3	3	4	3	3	3	4	5	3	2	2	3	5	5	2	3	3	3	5	3	3	4	3	3	5	3	3	3	4	4	4	3
68	22	2	2	1	2	2	2	2	1	0	4	4	3	3	3	4	4	4	4	3	3	4	4	4	4	3	3	3	3	4	3	3	3	3	3	3	3	4	4	3	3	4	4	4	4	3	3	4	3
69	50	1	3	4	1	1	2	1	4	0	4	4	4	3	3	4	2	4	2	2	2	2	3	4	4	2	2	2	2	3	3	3	2	2	2	3	3	4	3	2	4	3	2	2	4	4	3	4	2
70	39	1	3	3	1	1	2	3	4	1	3	4	4	5	5	5	3	4	3	4	3	3	5	4	3	3	5	5	4	5	5	3	3	3	3	5	4	3	3	3	3	5	5	4	4	5	5	1	4
71	52	2	3	3	1	1	1	2	4	0	5	5	5	5	5	5	4	4	1	5	2	5	5	5	5	2	2	2	2	5	5	5	2	2	4	4	4	4	4	4	1	4	4	4	4	4	2	5	4
72	27	1	3	2	2	2	2	3	2	0	4	4	3	3	3	4	2	4	3	3	2	3	4	4	4	3	2	3	3	4	4	4	2	2	2	4	4	4	4	4	4	4	2	2	4	2	4	4	3
73	24	1	2	1	2	2	2	2	1	1	4	4	4	4	3	4	3	4	3	4	4	4	4	4	4	4	3	4	4	5	5	4	3	3	4	4	3	3	3	3	3	4	3	3	4	3	4	4	4
74	30	1	3	2	2	2	1	1	3	0	4	4	4	4	4	4	4	4	4	4	4	4	4	4	4	4	4	4	4	4	4	4	4	4	4	4	4	4	4	4	4	4	4	4	4	4	4	4	4
75	35	2	3	3	1	1	2	3	4	0	3	3	3	3	3	3	1	1	3	3	3	3	3	3	3	3	3	3	3	3	3	3	3	3	3	3	3	3	3	3	3	3	3	3	3	3	3	3	3
76	40	1	3	3	1	1	2	2	4	0	5	4	5	4	3	5	5	5	5	3	3	4	5	3	4	4	3	3	4	5	5	3	3	4	3	5	5	4	4	4	4	5	5	5	5	5	4	5	4
77	32	1	3	2	1	1	2	3	4	0	4	3	4	4	4	4	2	2	4	4	2	2	3	3	3	3	3	3	3	3	3	3	3	3	3	3	3	3	3	3	3	3	3	3	3	3	3	3	3
78	30	1	3	2	1	1	2	1	3	0	5	4	4	3	3	4	2	2	4	3	2	2	3	5	5	3	3	3	3	4	4	4	2	3	3	3	3	3	4	3	3	4	3	3	4	3	3	3	3
79	49	2	3	3	1	1	2	2	4	0	4	4	4	3	3	3	3	3	3	3	3	3	3	3	3	3	3	3	3	3	3	3	3	3	3	3	3	3	3	3	3	3	3	3	3	3	3	3	3
80	41	2	3	3	1	1	2	2	4	0	1	5	4	5	5	4	3	4	4	4	2	4	4	4	4	3	2	3	4	4	4	3	4	4	2	5	4	4	4	4	4	5	4	4	4	4	4	3	3
81	35	1	3	3	1	1	2	3	4	0	5	5	2	2	4	4	3	2	4	2	2	2	2	5	5	3	2	3	3	4	4	3	3	4	3	4	3	4	4	2	3	3	3	3	4	3	3	3	3
82	24	1	3	2	2	2	2	2	2	0	5	4	4	2	2	4	2	2	2	2	2	2	2	3	3	2	2	2	2	4	4	2	2	2	3	2	3	3	2	2	2	2	2	2	3	2	2	3	2
83	26	2	3	1	2	2	2	2	2	0	5	5	3	3	3	4	3	3	3	3	3	3	3	4	4	3	3	3	4	4	4	4	3	3	3	3	3	3	3	3	3	3	3	3	4	3	3	4	3
84	51	2	1	3	1	1	2	3	4	0	3	3	5	4	3	4	3	3	3	3	3	3	3	3	3	3	3	3	3	4	4	3	3	3	3	4	3	3	3	3	3	3	4	3	4	4	4	4	3
85	37	2	3	3	1	1	2	2	4	0	5	5	5	4	4	4	1	2	4	2	3	5	4	5	5	2	1	2	2	5	5	3	3	2	3	3	3	3	3	2	2	5	2	2	5	2	3	4	2
86	33	2	3	3	1	1	2	2	3	0	5	5	4	4	3	4	4	4	3	3	4	4	4	4	4	3	3	3	4	4	4	4	3	4	3	4	4	4	4	4	3	4	3	3	4	3	4	4	3
87	34	2	3	3	1	1	2	2	4	0	5	5	5	5	5	5	2	2	4	4	2	4	4	4	4	4	2	3	3	4	4	4	4	4	4	4	4	4	4	4	4	4	4	4	4	4	4	4	4
88	41	1	3	3	1	1	2	2	4	0	4	3	4	3	2	2	3	4	3	3	3	3	3	4	4	3	3	3	3	4	4	3	3	3	3	3	3	3	3	3	3	3	3	3	3	3	3	3	3
89	32	2	3	3	1	1	2	1	3	0	4	4	3	3	4	4	2	2	4	3	2	2	2	4	4	2	2	2	2	4	3	3	3	3	2	4	3	3	4	2	3	3	1	1	2	3	2	2	2
90	30	2	3	2	1	1	2	2	3	0	5	5	5	5	5	5	3	4	4	3	4	3	4	4	4	4	4	4	4	4	4	4	3	3	3	4	4	4	4	4	3	4	3	3	3	3	3	3	3
91	37	1	3	3	1	1	2	1	4	0	4	4	4	4	4	4	3	3	4	4	4	4	4	4	4	4	4	4	4	4	4	4	4	4	4	4	4	4	4	4	4	4	4	4	4	4	4	3	3
92	27	1	2	3	1	1	2	2	4	0	5	5	5	5	5	5	1	1	5	5	1	5	5	5	5	5	1	5	5	5	4	3	3	3	3	3	3	3	3	3	3	3	3	3	3	3	3	3	2
93	26	2	3	2	2	2	2	3	1	0	4	4	4	3	3	4	2	2	3	3	2	2	3	4	4	3	2	3	2	4	4	4	2	3	3	3	4	4	4	3	3	3	3	3	3	3	3	3	3
94	28	1	3	2	2	2	2	3	3	0	5	5	5	2	2	4	2	2	2	2	1	2	4	5	4	2	2	2	2	4	4	2	2	3	3	4	3	3	3	3	3	3	2	2	3	3	2	2	3
95	23	2	3	2	2	2	2	2	2	0	1	4	5	3	2	5	2	2	4	2	2	2	3	4	4	2	2	2	1	3	3	3	2	1	3	2	2	4	2	2	4	4	1	1	3	2	2	4	2
96	40	2	3	3	1	1	2	3	4	0	3	3	3	4	4	3	3	3	3	3	3	3	3	3	3	3	3	3	3	3	3	3	3	3	3	3	3	3	4	4	4	4	3	3	3	3	3	3	3
97	42	2	3	4	1	1	2	3	4	0	4	4	3	2	5	5	1	3	2	2	2	2	3	4	4	3	3	3	2	4	4	3	2	2	2	4	3	4	4	2	2	3	3	3	2	2	2	4	2
98	38	2	3	3	1	1	2	2	4	0	5	5	5	3	3	5	1	1	2	1	1	1	1	5	5	1	1	1	1	4	4	2	1	1	3	5	3	4	3	2	2	2	1	1	3	1	2	1	2
99	26	2	2	2	2	2	2	2	3	0	5	5	3	4	4	4	4	4	4	4	2	4	4	4	4	3	2	3	3	5	5	3	4	3	3	4	4	4	5	4	4	4	4	4	4	3	4	4	3
100	33	2	3	3	1	1	1	1	4	0	5	4	3	4	4	4	2	2	4	4	2	4	4	4	3	3	2	3	3	4	4	3	3	4	4	4	4	4	4	4	4	4	3	3	3	3	3	2	2
101	27	2	3	2	2	2	2	2	2	1	5	5	4	4	5	5	4	4	5	4	4	4	4	5	5	4	4	4	4	5	4	4	3	4	4	4	4	4	4	4	4	4	4	4	4	4	4	4	4
102	32	2	2	2	1	1	2	2	4	0	4	3	4	3	3	3	4	4	3	3	3	4	4	3	3	3	3	3	3	4	4	4	3	4	3	4	3	3	3	3	3	3	3	3	4	3	4	2	3
103	26	2	2	1	2	2	2	2	2	1	5	5	5	5	5	5	4	5	1	5	4	4	5	5	5	5	4	3	3	5	5	5	5	4	4	5	5	5	5	3	4	4	4	4	4	4	4	4	3
104	30	2	3	2	1	2	2	2	3	0	5	5	3	3	3	3	3	3	3	3	3	3	3	3	3	3	3	3	3	3	3	3	3	3	3	3	3	3	3	3	3	3	3	3	3	3	3	3	3
105	29	2	3	2	1	1	2	2	3	0	4	4	4	3	3	3	3	3	3	3	2	4	2	4	3	3	3	3	3	3	3	3	3	3	3	3	3	3	3	3	3	3	3	3	3	3	3	3	3
106	50	2	3	4	1	1	2	2	4	1	5	5	5	4	4	5	4	5	3	3	4	3	4	4	4	4	4	4	3	5	5	3	2	3	4	5	3	3	4	4	4	4	4	4	3	4	3	3	3
107	38	1	3	3	1	1	2	2	4	1	5	5	4	4	4	5	4	4	4	4	4	4	4	5	4	4	4	4	4	4	4	4	4	4	4	4	4	4	4	4	4	4	4	4	4	4	4	4	4
108	56	2	3	4	1	1	2	2	4	0	4	4	5	4	5	5	4	4	4	4	2	4	4	5	5	4	3	4	4	5	4	2	3	4	4	5	4	4	5	4	4	5	5	5	2	4	3	4	4
109	25	1	3	2	2	2	2	2	1	0	4	4	4	4	4	4	3	3	3	3	3	3	3	5	5	3	3	3	3	5	5	4	4	4	4	4	4	4	4	4	4	4	4	4	4	3	4	5	4
110	26	2	3	2	1	1	2	2	2	0	5	5	5	4	3	4	2	2	3	3	2	3	3	5	5	4	2	3	3	4	4	3	3	3	4	4	4	4	4	3	3	3	3	3	3	4	3	3	3
111	30	2	3	2	2	2	2	2	3	0	5	4	4	3	3	4	3	4	3	3	2	2	3	5	4	4	3	4	4	5	5	3	4	3	3	4	3	4	4	4	4	4	3	4	3	3	3	3	3
112	28	2	3	2	1	2	2	3	2	0	4	5	4	4	4	4	5	4	4	3	3	4	5	4	4	2	4	4	4	5	5	4	2	4	4	4	4	2	4	4	4	5	5	5	5	5	5	1	5
113	40	2	3	2	1	1	2	2	4	1	4	4	4	4	4	4	4	4	4	4	4	4	4	4	4	4	4	4	4	4	4	4	4	4	4	4	4	4	4	4	4	4	4	4	4	4	4	4	4
114	45	1	2	1	1	1	2	1	4	1	5	5	5	5	5	5	1	1	5	5	1	5	5	5	5	5	1	5	5	5	5	5	5	5	5	5	5	5	5	5	5	5	5	5	5	5	5	1	5
115	26	1	2	2	1	2	2	2	2	1	4	4	4	4	4	4	4	4	4	4	4	4	4	4	4	4	4	4	4	4	4	4	4	4	4	4	4	4	4	4	4	4	4	4	4	4	4	4	4
116	30	2	3	2	1	1	1	3	3	0	3	4	4	4	4	4	3	3	4	4	2	4	4	4	4	4	3	4	4	4	4	4	2	4	4	4	4	4	4	4	4	4	4	4	4	4	4	3	2
117	24	2	2	1	2	2	2	2	2	0	5	4	5	4	5	5	4	4	4	5	4	5	3	5	5	3	2	3	4	5	5	5	5	3	4	5	3	5	3	3	4	4	4	5	1	4	3	2	2
118	27	1	2	2	1	2	2	2	2	0	5	4	4	3	3	4	3	2	3	2	2	3	3	4	4	2	2	2	3	4	3	3	2	3	3	4	4	3	4	3	3	4	4	4	3	3	3	4	3
119	38	1	3	3	1	1	2	3	4	0	3	4	5	4	3	4	2	2	3	2	2	3	2	4	4	3	3	2	2	4	3	3	3	3	3	4	3	4	4	2	2	3	2	2	3	2	4	1	2
120	29	1	3	2	2	2	2	1	3	1	4	4	2	3	1	4	3	3	1	2	2	3	3	3	4	2	2	3	3	3	3	2	3	3	3	2	2	4	4	3	3	4	2	3	1	3	3	3	3
121	30	1	3	2	1	1	2	2	3	0	4	3	4	3	3	4	2	2	2	2	2	2	2	4	4	4	2	2	2	4	3	2	2	2	2	4	4	4	3	3	3	3	2	2	2	2	2	4	2
122	33	2	2	2	1	1	2	2	4	0	5	4	4	3	3	4	2	3	2	3	2	2	4	4	4	2	2	2	3	4	4	3	2	2	3	4	4	4	4	2	2	4	2	3	3	2	2	4	2
123	32	1	3	2	1	1	2	1	3	0	5	4	3	2	4	4	2	2	4	2	2	1	3	3	2	2	1	2	2	4	3	3	2	4	2	4	4	4	4	1	2	3	3	3	2	3	2	3	3
124	28	1	3	2	1	2	2	2	3	0	4	4	2	2	4	4	2	2	2	2	1	2	2	2	2	2	2	2	2	4	4	4	2	4	3	2	4	4	2	2	2	3	2	2	3	2	2	2	2
125	32	1	3	2	1	1	2	2	3	0	5	4	3	3	3	4	2	4	4	3	1	2	2	3	3	3	1	2	1	4	3	2	2	3	3	4	2	4	2	1	1	3	2	2	3	3	3	3	2
126	31	2	3	2	1	1	2	1	3	0	5	4	2	2	2	4	2	2	2	2	2	2	2	4	4	2	2	2	2	3	3	2	2	2	2	3	2	3	2	3	2	3	2	2	3	2	3	2	2
127	40	1	3	3	1	1	2	1	4	0	4	4	4	3	3	4	3	3	3	3	3	3	3	3	3	3	3	3	3	4	4	4	3	4	3	4	4	4	4	3	3	3	3	3	3	3	3	3	3
128	48	2	2	3	1	1	2	2	4	0	4	4	4	3	3	3	2	3	3	4	2	3	3	4	4	3	3	3	4	4	4	4	3	2	3	3	4	4	3	3	3	4	3	3	3	3	3	2	2
129	32	1	3	3	1	1	2	2	3	0	3	3	3	2	4	4	3	2	4	4	1	2	2	3	3	2	1	2	2	4	3	3	3	3	3	3	3	3	3	3	3	3	3	3	4	3	3	3	2
130	34	2	3	3	1	1	1	3	4	0	5	5	4	3	5	5	2	2	2	2	2	2	3	4	5	3	4	2	3	4	4	3	3	3	4	4	4	4	4	3	3	4	3	3	4	3	4	4	3
131	41	1	3	4	1	1	1	2	4	1	5	5	5	4	4	5	2	3	3	4	2	3	4	5	5	4	4	4	4	5	5	5	4	5	3	5	3	4	4	4	4	5	5	4	3	4	4	2	2
132	24	2	2	1	2	2	2	2	2	1	5	4	4	4	3	5	1	2	3	3	2	3	3	4	4	4	3	3	3	5	4	3	1	4	4	4	4	4	4	4	4	4	4	4	3	4	4	4	3
133	40	1	3	3	1	1	2	1	4	0	4	4	4	4	4	4	2	2	3	3	3	3	3	4	4	3	2	3	3	4	4	3	3	4	4	4	4	4	4	4	3	3	3	4	4	4	4	3	3
134	31	1	3	2	1	1	2	3	3	0	5	5	4	2	2	5	2	2	2	2	2	2	2	4	5	2	2	2	2	5	4	2	3	2	2	4	4	4	4	4	4	2	2	2	4	2	2	4	2
135	40	1	2	2	1	1	2	2	4	0	4	4	4	3	3	4	2	2	2	2	2	2	3	4	3	3	3	3	4	4	4	4	3	3	4	4	3	4	3	2	3	4	3	3	4	4	3	3	4
136	30	1	3	2	1	1	2	2	3	0	4	4	4	3	3	4	4	3	3	3	2	3	5	5	5	5	2	3	3	5	5	4	4	4	3	5	3	5	5	5	5	5	5	5	2	3	3	3	3
137	24	1	2	1	2	2	2	2	2	1	3	4	1	3	3	3	2	3	3	3	2	2	3	4	4	3	2	3	3	4	3	3	3	3	3	3	3	3	3	3	3	3	3	3	3	3	3	3	3
138	32	2	3	2	1	1	2	2	3	0	5	4	4	3	4	4	2	2	2	2	1	2	4	4	4	3	2	3	3	5	5	2	2	3	3	4	4	4	3	3	3	4	2	4	3	3	2	3	2
139	32	2	3	2	1	1	2	2	4	0	5	5	4	5	5	5	3	3	3	3	3	3	3	4	4	2	2	3	3	4	4	3	3	3	3	4	4	4	4	2	2	3	2	2	3	3	3	2	3
140	37	1	3	3	3	1	2	1	4	0	4	4	4	3	4	4	2	2	2	3	1	1	2	5	4	2	1	2	3	5	3	2	2	1	1	3	4	4	4	2	2	4	2	2	2	3	2	4	1
141	42	2	3	3	1	1	2	2	4	0	4	4	4	3	2	4	2	2	2	2	2	2	2	4	4	2	2	2	2	5	4	3	3	3	3	4	3	4	3	3	2	3	3	3	3	3	2	2	2
142	44	2	3	4	1	1	2	2	4	0	5	4	4	3	3	3	3	3	3	3	3	3	2	4	3	3	3	3	3	3	3	3	3	3	3	3	3	3	3	3	3	3	3	3	3	3	3	2	2
143	30	2	3	2	1	1	2	3	3	0	4	5	5	4	3	4	2	3	3	3	2	3	4	4	4	4	3	3	3	4	4	3	3	4	4	5	5	4	4	4	4	4	3	3	1	4	2	1	2
144	25	2	3	2	2	2	2	2	2	0	4	4	2	2	2	2	2	2	2	2	2	2	2	4	4	2	2	2	2	4	3	3	3	3	2	2	2	4	3	2	2	3	2	2	2	2	2	2	1
145	46	2	3	4	1	1	2	2	4	0	4	4	4	4	2	4	2	3	2	2	2	2	2	4	4	2	2	2	2	4	3	2	3	3	2	4	3	4	4	3	2	4	3	3	4	4	3	4	3
146	29	2	3	3	1	1	2	1	3	0	4	4	5	5	5	5	4	2	4	4	2	3	4	4	4	4	2	2	2	4	4	4	4	4	2	4	4	4	2	2	4	5	2	2	4	4	2	3	2
147	35	2	3	3	1	1	2	2	4	0	4	4	4	4	4	4	2	2	4	4	2	4	4	4	4	4	2	2	2	4	4	2	2	2	2	2	2	4	4	2	2	4	2	2	3	2	2	4	2
148	33	2	3	3	1	1	2	2	4	0	4	4	4	2	5	5	2	2	4	2	2	2	2	3	3	2	2	1	2	3	3	2	2	2	2	4	2	4	2	2	2	1	2	3	2	1	3	3	2
149	32	2	3	3	1	1	2	3	3	1	5	5	5	4	5	5	3	5	3	3	1	1	3	5	4	3	1	3	3	4	3	3	3	3	1	5	3	3	3	3	3	3	3	3	3	3	3	3	3
150	45	2	3	3	1	1	2	3	4	0	4	4	4	4	4	4	3	2	4	4	4	3	4	4	4	4	4	4	4	4	4	4	4	4	4	4	4	4	4	3	4	4	4	4	4	4	4	4	4
151	25	2	3	1	2	2	2	2	1	0	5	4	5	4	5	5	2	2	5	5	4	4	3	4	5	4	3	3	4	4	5	5	3	3	4	5	5	5	5	4	5	4	5	5	4	5	5	2	4
152	34	2	3	3	1	1	2	2	4	0	5	3	5	2	5	5	1	1	5	2	1	1	1	5	4	1	1	2	2	4	4	2	1	2	1	4	2	3	3	2	2	3	1	3	4	2	3	1	1
153	49	1	3	4	1	1	2	3	4	0	5	5	5	4	4	4	2	2	4	3	2	4	3	5	5	2	1	2	2	5	5	3	3	3	4	4	4	5	5	4	4	5	2	2	3	3	2	3	2
154	35	2	3	2	1	1	2	2	4	1	4	4	3	4	4	4	4	4	4	4	4	4	4	4	4	4	4	4	4	4	4	4	4	4	4	4	4	4	4	4	4	4	4	4	4	4	4	4	4
155	30	2	3	3	1	2	2	1	3	0	5	5	5	3	4	4	2	4	4	2	4	4	2	5	4	2	2	2	4	4	4	2	2	4	1	5	4	5	4	4	2	4	4	2	2	3	4	2	2
156	47	2	3	4	1	1	2	2	4	1	5	5	5	4	3	5	3	4	3	3	3	3	4	5	5	4	4	4	4	5	5	3	3	4	4	5	4	5	5	5	4	5	4	4	3	4	3	4	3
157	28	1	3	2	1	1	2	1	3	0	5	4	3	2	2	5	1	1	2	2	1	2	2	5	5	2	1	2	2	4	4	3	3	3	2	4	2	4	4	3	3	4	2	3	3	3	3	3	2
158	29	2	3	2	2	2	2	3	3	0	4	4	2	2	2	3	2	2	2	2	2	1	1	3	3	1	1	1	1	4	3	1	3	3	1	1	4	4	2	1	1	1	2	2	2	2	2	2	2
159	29	2	3	2	1	1	2	2	3	0	5	5	4	4	4	5	2	3	3	3	2	3	4	5	5	2	2	3	3	5	4	3	4	4	4	4	4	5	4	4	4	4	3	4	4	4	3	3	4
160	35	2	3	3	2	2	2	2	4	0	5	4	4	3	4	1	2	3	4	2	2	2	3	4	4	3	2	3	3	4	4	2	4	3	2	4	3	3	2	3	3	4	2	3	2	2	2	2	2
161	44	2	3	3	1	1	2	1	4	1	5	5	4	4	4	4	2	5	4	3	2	2	4	4	4	4	4	4	4	4	4	4	4	4	4	4	4	4	4	4	4	4	4	4	4	4	4	4	2
162	28	2	3	1	1	1	1	1	3	0	5	5	4	3	4	4	2	2	4	3	2	2	3	3	3	2	2	2	3	3	3	3	2	2	3	4	4	4	4	3	2	3	4	4	2	3	2	3	3
163	40	1	3	3	1	1	2	1	4	0	5	5	5	4	3	5	2	4	3	3	2	2	4	4	4	4	2	3	3	4	4	3	3	3	3	4	3	2	3	3	3	3	3	3	3	3	3	3	3
164	34	2	3	1	1	1	2	2	4	0	4	3	3	3	4	4	3	3	3	3	3	4	3	3	3	4	3	3	3	3	3	3	3	3	3	3	3	3	3	3	3	3	4	4	4	4	4	2	4
165	39	2	3	3	1	1	2	2	4	0	5	1	4	3	3	4	2	3	3	3	2	2	3	5	5	5	2	3	3	5	5	4	5	4	3	3	3	4	5	3	3	4	3	3	4	3	4	5	3
166	47	2	3	4	1	1	2	2	4	0	5	5	5	4	3	4	2	4	3	2	2	2	4	5	4	3	2	2	4	4	4	4	3	3	3	4	3	4	4	2	3	4	2	2	3	2	2	2	2
167	36	2	3	2	1	1	2	2	4	0	4	4	4	4	4	4	3	2	3	3	2	4	4	4	4	3	2	3	4	4	4	4	4	4	4	4	4	4	4	4	4	5	5	5	5	5	5	3	3
168	40	2	3	4	1	1	2	2	4	0	4	4	3	4	2	4	2	3	2	2	2	2	3	4	4	2	2	3	4	4	4	2	2	3	4	3	3	3	3	3	3	4	3	3	3	3	3	4	2
169	28	1	3	2	2	2	2	2	3	0	4	3	2	2	2	3	1	2	1	1	1	1	1	3	3	2	1	4	2	4	4	3	2	3	2	2	3	5	5	2	2	5	2	2	2	2	2	3	3
170	40	2	3	2	1	1	2	2	4	1	5	5	4	5	4	5	4	5	5	3	3	4	4	5	5	4	4	4	4	5	5	3	3	4	4	3	4	5	5	4	4	4	4	4	5	4	4	5	5
171	38	1	3	3	1	1	2	3	4	0	5	5	5	5	5	5	1	1	5	5	2	1	5	5	5	3	3	3	3	5	5	3	3	3	3	5	3	4	4	3	3	3	3	3	3	3	3	3	3
172	28	1	3	2	1	2	2	2	3	0	4	4	2	4	3	3	2	2	3	3	3	4	3	3	3	2	2	3	2	4	4	3	3	3	3	4	4	3	3	3	3	3	3	3	3	3	3	3	3
173	24	1	2	1	2	2	2	2	1	0	4	5	5	5	3	4	3	4	4	4	3	3	4	5	5	5	2	4	4	5	5	5	3	4	3	5	4	5	5	4	4	5	4	4	5	3	3	3	3
174	34	2	3	1	1	1	2	2	4	0	5	4	4	2	4	4	2	2	2	4	2	2	3	3	3	2	1	1	2	4	4	4	2	2	3	5	4	4	4	3	2	4	4	4	2	3	3	3	2
175	45	2	3	4	1	1	2	3	4	0	5	3	1	3	4	4	2	3	2	2	2	2	4	5	4	3	2	2	3	5	4	4	3	4	4	4	3	4	4	3	4	4	3	2	4	2	2	2	2
176	33	2	3	2	1	1	2	1	3	0	4	4	4	4	3	4	3	4	3	4	2	3	3	3	4	3	3	3	3	4	4	4	3	3	3	4	4	4	4	4	4	4	3	3	4	3	3	3	3
177	40	2	3	3	1	1	2	2	4	0	4	4	4	4	4	4	4	3	4	4	2	4	4	4	4	2	2	2	2	4	4	4	4	3	4	4	3	4	4	4	4	4	4	3	2	4	3	2	4
178	28	1	3	3	1	1	2	2	3	0	5	5	3	3	3	4	3	3	3	3	3	4	3	4	4	3	3	3	3	4	3	3	3	3	3	3	3	3	3	3	3	3	3	3	3	3	3	3	3
179	25	2	3	2	2	2	2	2	2	0	5	4	4	4	4	4	4	4	4	5	3	5	5	5	5	3	2	4	4	4	5	4	4	4	4	4	4	4	4	4	4	4	4	4	3	4	4	4	3
180	34	2	3	2	1	1	2	2	4	0	5	5	4	4	5	5	3	4	3	3	2	4	4	5	5	2	2	3	3	5	5	2	3	3	3	4	3	4	4	1	2	4	2	3	4	3	3	4	2
181	27	2	3	2	1	2	2	1	3	0	4	4	3	2	2	2	2	2	2	2	2	2	2	4	4	2	1	2	2	4	4	2	2	2	3	4	3	4	4	4	2	4	2	2	3	3	3	2	2
182	47	2	3	4	1	1	2	3	4	0	5	5	4	4	4	5	3	4	4	4	3	3	4	5	5	3	3	3	3	5	5	3	3	4	4	4	4	4	4	4	4	4	4	5	4	3	3	3	3
183	24	2	3	1	2	2	2	2	1	0	4	4	4	4	4	4	1	2	4	4	2	2	3	3	3	2	2	4	4	4	4	4	4	4	4	4	4	4	4	4	4	4	4	4	4	4	4	1	5
184	24	1	2	1	2	2	2	2	1	0	4	4	4	3	3	3	2	2	3	3	1	3	4	4	4	3	2	3	4	4	4	4	3	3	3	4	4	5	4	3	3	4	4	4	2	4	2	1	4
185	37	2	3	1	1	1	2	2	4	0	4	4	4	3	5	5	2	3	2	3	2	2	4	4	4	3	2	3	3	5	4	2	2	2	2	4	2	4	4	2	2	4	2	2	4	4	3	4	2
186	28	2	3	2	1	1	2	1	2	0	5	5	4	2	2	5	2	2	3	3	2	3	2	4	4	3	2	2	3	3	3	3	3	2	3	4	3	3	3	3	3	3	3	3	3	3	3	3	3
187	38	1	3	3	1	1	2	2	4	0	5	4	4	4	4	4	4	4	4	4	4	4	3	4	4	4	3	4	4	4	4	4	2	2	4	4	4	4	4	4	4	4	3	3	4	4	3	3	3
188	37	2	3	2	1	1	1	2	4	0	5	5	5	3	3	5	2	3	5	4	2	5	5	5	5	3	1	3	5	5	5	5	4	4	4	4	5	4	4	3	5	5	5	5	4	5	5	1	5
189	38	2	3	2	1	1	2	2	4	0	5	5	5	3	4	4	2	3	3	3	3	2	4	4	4	3	3	2	3	4	4	3	3	3	3	4	3	4	4	3	3	3	3	2	3	2	3	3	2
190	30	2	3	2	2	2	2	2	3	0	5	2	3	2	2	3	3	3	2	1	2	1	2	3	1	2	2	2	2	4	4	1	1	4	4	1	4	5	4	1	4	2	1	2	1	1	2	4	2
191	50	2	3	4	3	1	2	3	4	0	4	4	5	3	4	4	2	2	3	3	2	4	4	3	4	4	2	4	4	4	3	3	4	4	4	4	4	4	4	4	4	4	4	4	4	4	4	2	4
192	40	2	3	3	1	1	2	1	4	0	5	4	5	4	4	5	2	4	5	5	2	4	4	4	4	3	3	3	3	5	4	4	3	4	4	4	4	5	5	4	4	4	3	3	3	3	3	2	3
193	36	2	3	3	1	1	2	2	4	0	5	5	5	5	5	5	2	4	5	4	2	3	3	3	3	3	2	3	3	4	5	4	3	3	3	4	3	3	3	3	3	4	3	3	4	3	3	3	3
194	24	2	2	1	2	2	2	2	1	1	3	3	3	3	3	3	4	3	4	3	3	3	2	3	3	3	2	2	2	4	4	4	4	3	3	3	3	3	3	3	3	3	3	3	3	3	3	4	2
195	31	2	3	2	1	1	2	1	4	0	5	4	4	4	4	4	2	2	4	4	3	4	3	4	4	4	3	3	3	4	4	3	3	3	4	3	3	4	4	3	4	4	3	3	4	4	4	3	3
196	39	2	3	2	3	1	2	2	4	1	3	3	4	4	4	4	3	4	4	4	4	3	3	4	4	4	4	4	4	4	4	4	4	4	4	3	1	4	4	4	4	4	4	4	4	4	3	4	2
197	28	2	3	2	2	2	2	2	3	0	5	5	2	2	2	4	2	2	2	2	2	2	2	4	4	2	2	2	2	4	2	2	2	3	2	3	2	3	3	2	2	3	3	3	3	3	3	4	3
198	33	2	2	1	1	1	2	2	3	0	4	3	2	2	2	3	4	4	2	2	2	2	2	2	4	2	2	2	2	4	4	4	2	4	2	4	4	4	4	2	2	4	2	4	3	2	2	3	2
199	25	2	3	1	2	2	2	1	1	0	5	4	4	4	4	4	3	2	4	4	2	3	4	4	4	4	2	3	3	5	5	4	3	3	4	4	3	4	3	3	3	4	3	3	4	3	3	4	4
200	33	2	3	3	1	1	2	3	3	1	5	3	4	4	2	4	3	2	3	4	3	3	2	3	3	4	2	4	4	4	3	3	3	2	4	4	4	4	4	4	3	3	3	3	3	4	3	2	3
201	32	2	3	2	1	1	2	3	4	0	4	4	4	4	4	4	2	2	4	4	4	4	4	4	4	4	2	4	4	4	4	4	4	4	4	4	4	4	4	4	4	4	4	4	4	4	4	2	4
202	31	2	3	3	1	1	2	2	3	1	5	5	4	4	3	5	3	4	3	4	4	3	4	5	5	4	4	4	3	4	4	3	4	4	4	4	3	4	4	4	4	5	4	4	4	4	3	4	4
203	48	2	3	4	1	1	2	3	4	0	5	1	5	5	5	5	1	3	5	5	1	2	5	5	5	4	4	4	5	5	5	5	5	5	4	5	4	5	5	2	5	4	5	5	5	5	5	5	3
204	33	1	3	3	2	2	2	2	3	0	5	5	4	3	3	5	2	2	3	2	2	2	4	5	5	4	2	3	3	4	4	3	3	3	3	4	3	4	4	3	3	3	3	3	4	4	3	4	3
205	28	1	3	2	1	2	2	2	3	0	3	3	2	3	3	3	2	2	3	2	2	4	4	3	3	4	2	3	3	4	3	3	2	3	2	3	3	4	2	3	3	3	4	4	4	3	3	3	3
206	30	2	3	2	1	2	2	3	3	0	4	4	4	4	4	4	4	4	4	4	4	4	4	4	4	4	4	4	4	4	4	4	4	4	3	3	4	4	4	4	4	4	4	4	4	4	4	4	4
207	27	2	3	1	2	2	2	2	2	0	5	3	1	1	1	1	2	1	1	1	1	1	1	3	3	1	1	3	1	1	1	1	1	1	1	1	1	1	1	1	1	1	1	1	1	1	1	3	1
208	49	2	2	3	1	1	2	2	4	0	5	5	5	4	4	4	2	2	4	3	2	3	3	5	5	3	2	3	3	5	5	3	3	3	3	4	3	4	4	3	3	3	3	3	4	3	3	3	3
209	33	2	3	2	1	1	2	3	3	0	5	5	5	5	5	5	2	2	4	3	2	2	4	4	4	2	2	2	2	4	4	2	2	3	3	4	4	4	4	3	4	4	3	3	3	3	3	3	3
210	31	2	3	2	2	2	2	2	3	0	4	3	3	3	2	2	3	3	2	2	2	4	2	3	2	3	2	3	3	3	3	3	3	3	3	3	3	3	3	3	3	3	3	3	3	3	3	2	3
211	29	1	3	2	1	2	2	2	3	0	5	4	4	3	3	3	2	3	3	3	2	3	2	4	4	4	2	3	3	5	4	4	4	4	4	5	5	4	4	4	4	4	3	3	3	4	2	3	2
212	37	2	3	3	1	1	2	2	4	0	4	4	4	4	4	4	3	4	3	3	3	3	3	4	4	3	3	3	3	4	4	3	3	4	3	4	4	3	4	3	3	3	4	4	4	4	3	4	3
213	44	1	3	3	1	1	2	2	4	0	5	5	4	3	3	4	2	3	3	3	3	2	3	5	5	3	3	3	3	5	4	3	3	3	3	4	4	4	4	4	4	4	4	4	3	4	4	3	3
214	30	2	3	2	1	1	2	2	3	0	4	4	2	3	3	4	2	3	3	2	3	3	2	3	3	2	2	4	4	5	5	5	5	2	4	4	4	4	4	2	3	3	2	3	4	3	2	3	2
215	39	2	3	4	3	1	2	2	4	0	5	5	5	5	5	5	3	3	4	2	1	3	4	5	5	3	2	4	3	5	4	4	3	2	3	3	4	4	4	4	4	4	3	3	4	4	3	5	3
216	31	2	3	1	1	1	2	2	3	0	5	5	4	3	3	5	4	4	4	2	2	3	4	4	5	5	1	2	2	5	4	4	3	2	4	2	2	4	3	4	2	4	2	2	3	2	3	4	2
217	36	2	3	2	1	1	2	2	4	0	4	4	4	4	4	4	3	4	4	4	2	3	4	4	4	3	2	3	4	5	5	5	3	3	3	4	3	4	4	4	3	4	4	4	4	3	3	4	4
218	25	1	2	1	2	2	2	1	2	0	3	3	3	2	2	4	2	3	2	2	2	1	2	3	3	3	2	2	2	4	4	3	2	2	2	3	3	2	2	1	4	3	2	2	3	2	4	3	2
219	28	2	3	2	1	2	2	2	3	1	4	4	3	4	3	4	2	3	4	4	2	3	4	4	4	4	2	4	3	4	3	3	3	4	4	4	4	4	4	4	4	4	4	4	4	4	3	3	3
220	42	2	3	2	1	1	1	2	4	0	4	3	1	1	2	3	4	3	4	2	3	2	2	3	3	2	2	2	2	2	2	2	2	2	2	4	3	4	3	2	2	3	2	2	4	4	2	2	3
221	24	2	3	2	2	2	2	2	1	0	5	4	4	3	2	4	3	2	2	4	2	4	3	4	4	2	2	2	3	4	4	3	3	4	3	3	3	4	4	3	2	4	3	3	3	3	3	4	3
222	39	2	3	3	1	1	2	2	4	0	5	5	3	3	3	4	2	2	3	4	2	3	2	5	4	3	3	3	3	4	4	3	3	3	3	4	3	4	3	2	2	4	3	3	3	4	3	2	3
223	43	2	3	3	1	1	2	3	4	0	5	5	4	3	4	4	4	4	4	4	3	3	3	4	4	3	3	3	3	3	3	3	3	3	3	3	3	3	3	3	3	3	3	3	3	3	3	3	3
224	47	2	3	4	1	1	2	2	4	0	5	4	5	4	4	5	2	3	3	3	1	3	3	5	5	4	3	4	5	4	4	4	4	3	3	5	4	5	4	3	3	3	3	3	3	3	4	3	2
225	30	1	3	2	1	1	2	2	2	0	4	4	3	3	3	4	3	3	3	3	2	3	3	3	3	2	2	2	2	4	4	2	2	3	3	3	3	3	3	3	3	3	3	3	4	2	2	3	2
226	44	2	3	3	1	1	2	3	4	0	4	4	3	4	2	4	2	4	2	2	4	2	3	5	5	3	3	3	2	5	5	3	2	3	4	4	4	4	5	3	4	5	3	3	3	2	4	2	2
227	34	2	3	3	1	1	2	3	4	0	4	4	4	4	4	4	3	3	3	2	3	2	3	4	4	3	2	2	2	4	3	3	3	4	4	4	4	4	4	2	2	4	3	4	4	4	4	3	2
228	37	2	3	3	1	1	1	2	4	0	4	4	4	3	4	4	2	2	2	2	2	2	2	4	4	2	2	2	3	4	4	3	2	3	3	4	3	4	4	2	3	4	3	3	2	3	3	2	2
229	36	2	3	3	1	1	2	2	4	0	4	4	3	3	2	4	2	2	2	1	2	2	3	5	5	3	2	2	3	4	4	3	3	4	4	4	4	5	5	4	3	4	2	2	2	4	2	1	2
230	29	1	3	2	2	2	2	2	2	0	4	5	5	5	5	5	2	2	4	4	2	3	3	5	4	3	2	3	3	3	3	3	3	4	3	4	4	4	4	4	4	4	4	4	3	4	4	3	4
231	27	1	2	1	2	2	2	2	2	0	5	4	3	3	3	4	2	3	3	3	3	3	3	3	4	3	2	2	2	4	4	3	3	3	2	3	2	4	3	3	2	3	3	3	2	2	2	3	2
232	33	2	3	3	1	1	2	2	3	0	5	4	3	3	3	3	3	3	3	4	2	3	3	4	4	3	2	3	3	3	4	3	3	3	3	3	3	4	3	3	3	4	2	3	3	3	3	2	3
233	45	2	3	4	1	1	2	2	4	0	5	5	3	2	2	4	1	1	2	2	1	1	1	4	4	2	1	1	1	4	4	2	2	1	2	4	4	4	3	1	1	2	5	4	5	4	3	3	4
234	38	2	3	3	1	1	2	2	4	0	4	4	4	4	4	4	2	2	4	4	2	3	3	4	4	4	2	3	4	4	4	4	3	3	4	4	3	5	4	4	4	4	3	4	3	3	3	3	3
235	36	2	3	3	1	2	2	1	4	0	5	4	2	3	4	4	5	3	3	2	3	3	2	4	4	4	3	2	2	5	4	2	1	2	2	2	3	4	4	3	4	4	3	3	2	2	3	2	4
236	23	2	3	1	2	2	2	2	1	0	5	4	3	3	3	5	2	2	2	3	3	3	3	3	3	3	2	3	3	5	4	4	3	3	3	4	4	4	4	3	3	4	3	4	2	3	3	3	4
237	28	1	3	3	2	2	2	2	3	0	4	3	4	4	3	4	2	4	4	2	4	2	4	4	4	4	4	4	4	4	4	4	4	2	4	4	4	4	4	4	4	4	4	4	4	4	4	3	3
238	38	2	3	3	1	1	2	3	4	1	5	5	5	5	5	5	4	4	2	4	4	4	5	5	5	4	4	4	4	4	4	4	3	4	3	3	4	4	4	4	3	5	4	4	4	4	4	4	4
239	45	2	3	4	1	1	2	3	4	0	4	4	4	4	4	4	3	4	4	3	1	4	4	4	4	4	2	3	4	4	4	3	3	4	4	3	4	4	4	5	4	4	4	4	3	4	3	2	3
240	31	2	3	2	1	1	2	3	3	1	4	4	4	3	5	5	2	4	4	4	5	3	5	5	5	4	4	4	4	4	4	4	3	3	4	3	3	4	4	5	4	3	4	5	3	4	4	2	3
241	39	1	3	3	1	1	2	3	4	1	5	4	4	4	4	4	3	3	4	4	2	4	4	4	4	4	2	4	4	4	4	4	4	4	4	4	4	4	4	4	4	4	4	4	4	4	4	2	4
242	27	2	3	2	1	1	2	2	2	0	5	4	4	3	3	4	3	3	3	3	3	3	3	3	4	4	3	3	3	4	4	4	3	3	3	3	3	3	3	3	3	3	3	3	3	3	3	3	3
243	26	2	2	1	2	2	2	2	2	0	5	5	5	5	3	5	4	2	3	4	3	4	3	5	5	4	2	3	4	5	5	5	5	5	5	5	5	4	4	4	4	4	3	4	1	3	1	2	3
244	31	2	3	2	1	1	2	2	3	0	5	3	4	4	2	4	2	4	2	2	1	2	3	5	5	2	1	2	3	5	5	3	2	2	3	4	3	5	5	2	5	4	2	2	2	2	2	4	2
245	28	2	3	2	3	1	2	2	3	0	5	3	4	2	2	5	2	2	4	2	2	2	2	4	5	2	2	2	2	5	4	3	3	2	3	4	4	4	3	3	2	3	3	3	3	3	3	4	2
246	29	2	3	2	2	2	1	2	3	0	4	3	3	3	3	3	2	3	2	2	2	2	2	4	4	2	2	2	2	3	3	2	2	2	3	4	2	4	4	2	2	3	3	3	2	3	4	3	2
247	25	2	3	2	2	2	2	1	3	0	5	3	3	3	3	4	3	3	3	3	2	3	3	4	4	2	2	2	3	4	3	3	4	4	2	3	3	4	3	4	3	4	3	4	3	2	3	2	3
248	30	2	3	1	1	1	2	3	4	0	3	3	4	3	4	4	2	3	3	3	3	4	3	3	3	3	3	3	3	3	3	3	3	3	3	3	3	3	3	3	3	3	3	3	3	3	3	2	3
249	34	1	3	3	1	1	2	2	3	1	3	4	4	4	4	4	2	2	4	4	2	4	4	4	4	4	2	4	4	4	4	4	4	4	4	4	4	4	4	4	4	4	4	4	4	4	4	2	4
250	30	2	3	2	1	1	2	2	3	0	3	3	4	3	4	4	2	3	3	3	3	3	3	4	4	4	3	4	3	3	3	3	3	3	3	3	3	3	3	3	3	3	4	4	4	3	4	3	3
251	35	2	3	3	1	1	2	2	4	1	4	3	4	4	4	4	2	4	4	4	2	4	4	4	4	4	4	4	4	4	4	3	2	2	4	4	4	4	4	2	4	4	2	2	2	2	4	2	3
252	33	2	3	3	1	1	1	2	4	0	4	4	4	4	4	4	2	2	4	4	2	4	3	4	4	4	2	2	2	4	4	3	2	4	4	4	4	4	3	3	3	3	3	3	3	3	3	2	2
253	25	2	3	2	2	2	2	2	2	0	5	5	1	5	5	5	2	2	5	5	1	2	2	5	5	2	1	2	2	5	5	5	5	2	5	1	5	5	5	2	2	5	5	5	5	5	5	5	3
254	33	2	2	2	1	1	2	2	3	0	4	4	4	3	2	3	2	2	2	2	2	2	3	5	4	2	2	2	2	5	5	4	2	2	3	4	3	4	4	2	4	4	4	4	4	2	2	2	2
255	35	1	3	3	1	1	2	3	4	0	5	5	2	2	1	4	1	1	1	1	1	1	1	5	5	1	1	1	1	4	3	2	2	3	2	2	3	4	4	3	2	2	2	2	2	2	2	3	2
256	27	1	2	2	2	2	2	2	2	0	4	3	4	3	2	4	2	2	1	1	1	1	1	5	5	1	1	1	1	4	3	2	1	1	1	1	3	5	4	1	2	4	2	3	3	3	3	3	3
257	38	2	3	3	1	1	2	2	4	0	4	4	4	4	4	4	3	3	4	3	3	3	3	4	4	3	2	3	3	4	4	3	4	3	4	4	4	4	3	2	2	3	2	3	3	2	2	3	1
258	40	2	3	3	1	1	2	2	4	0	4	4	4	3	4	4	2	3	2	2	3	2	2	4	4	2	2	2	3	4	4	4	4	4	4	4	4	4	4	4	2	4	4	4	4	2	4	4	2
259	28	1	3	2	2	2	2	2	3	0	5	4	3	2	2	4	2	2	2	2	2	2	2	4	4	2	2	2	2	4	3	2	2	2	2	3	2	4	2	2	2	3	2	2	3	2	2	4	2
260	47	2	3	4	1	1	2	2	4	0	5	4	4	3	3	4	2	2	2	2	3	2	3	4	4	2	2	3	2	4	4	2	2	2	3	2	3	4	4	3	4	4	2	3	3	3	3	3	2
261	40	2	3	3	1	1	2	1	4	0	4	3	3	4	4	3	2	2	3	3	2	4	4	4	2	3	2	3	3	4	4	2	2	2	3	3	3	4	4	3	3	4	4	4	4	4	4	4	3
262	35	2	3	3	1	1	2	3	4	1	3	4	4	3	4	4	3	3	3	4	3	3	3	3	3	3	3	3	4	4	4	4	3	4	4	4	4	4	4	3	4	3	4	4	4	4	4	4	3
263	33	2	3	3	1	1	2	2	3	0	5	4	4	3	4	5	2	1	5	3	1	3	2	4	4	3	2	2	2	5	3	1	2	3	3	4	4	5	2	2	3	3	4	2	2	2	2	2	2
264	24	1	2	1	1	2	2	1	2	0	4	3	4	3	3	3	3	3	3	3	3	3	3	3	3	3	3	3	3	3	3	3	3	3	3	3	3	3	3	3	3	3	3	3	3	3	3	3	3
265	31	1	3	3	1	1	2	2	3	0	5	3	2	2	2	2	1	1	2	2	1	1	1	4	4	1	1	1	1	4	3	2	2	2	2	2	3	1	1	1	1	1	1	1	1	1	1	2	1
266	29	2	3	3	1	1	2	2	3	0	5	5	4	4	4	4	2	4	2	4	2	2	4	4	4	4	4	2	4	4	4	4	4	2	4	4	4	4	4	4	4	4	4	4	4	4	4	4	2
267	31	2	3	3	1	1	2	2	3	1	5	5	5	5	4	5	2	4	3	4	5	2	5	5	5	4	4	3	4	5	5	5	2	4	4	5	4	4	4	4	4	4	4	4	5	4	5	5	4
268	28	2	3	2	2	2	2	2	3	0	3	3	3	4	3	4	2	2	4	3	3	3	3	4	4	3	2	3	3	4	4	3	3	3	3	4	3	3	3	2	3	3	3	3	2	2	2	1	2
269	32	1	3	2	1	1	2	1	3	0	5	4	4	3	4	4	2	2	3	3	2	3	3	4	4	3	3	3	3	5	4	4	3	3	3	4	4	4	4	3	3	4	3	3	3	3	3	3	3
270	39	2	3	3	1	1	2	2	4	0	5	4	5	5	4	5	4	3	4	4	3	4	3	4	4	4	4	4	4	4	4	4	4	4	4	5	5	5	5	5	4	4	4	4	4	4	4	4	4
271	33	2	3	3	1	1	2	1	3	0	5	5	4	2	2	5	1	1	5	2	2	1	2	4	5	2	2	2	2	4	3	3	2	2	2	4	2	5	5	3	3	5	1	3	1	3	2	1	1
272	44	2	3	3	1	1	2	2	4	0	5	5	4	4	3	5	2	4	4	3	1	4	5	5	5	5	3	3	3	4	4	3	3	3	3	4	3	5	4	3	3	4	1	1	4	3	3	3	1
273	44	2	3	4	1	1	2	3	4	0	5	5	4	2	1	5	1	1	1	1	1	1	1	5	5	1	1	1	2	5	5	2	2	3	3	4	4	5	5	3	3	4	3	3	3	3	3	3	2
274	41	2	3	3	1	1	2	3	4	0	5	5	5	4	3	3	3	3	3	3	2	3	3	5	5	3	3	3	3	3	3	3	3	2	3	3	3	3	4	4	3	4	3	3	3	4	4	4	3
275	59	2	3	4	1	1	2	3	4	0	5	4	4	4	4	5	2	2	4	4	3	3	3	5	5	3	2	3	4	5	4	4	4	4	4	3	4	5	4	4	4	4	3	4	3	4	3	3	3
276	50	2	3	4	1	1	2	2	4	0	5	5	5	5	5	5	1	1	4	4	1	2	4	5	5	2	1	2	5	5	5	4	3	4	3	4	4	4	4	4	4	4	3	3	3	3	3	4	2
277	31	2	3	2	1	1	2	2	3	0	5	4	5	4	4	5	5	5	4	4	4	4	5	4	4	4	4	4	4	5	5	4	4	4	4	5	4	4	4	4	4	4	4	4	4	4	4	4	4
278	39	2	3	3	1	1	2	3	4	0	5	5	4	5	5	5	3	4	3	1	3	3	3	5	5	3	3	2	1	5	5	4	3	3	3	4	4	5	5	2	3	3	1	1	1	3	3	1	1
279	40	2	3	3	1	1	2	2	4	0	5	4	5	3	2	5	1	2	2	2	1	1	2	4	5	2	2	2	3	5	4	4	4	4	4	4	3	5	5	3	2	4	2	4	4	3	3	2	3
280	38	2	3	3	1	1	2	2	4	0	4	4	5	3	4	4	2	3	3	3	2	2	3	4	3	3	2	4	4	4	4	4	3	3	3	4	4	4	4	3	3	4	3	4	4	4	4	4	3
281	33	2	3	3	1	1	2	1	3	0	5	4	4	3	5	5	3	3	3	3	2	3	3	3	3	2	2	2	3	4	4	3	3	2	3	3	3	3	3	3	3	3	2	3	1	3	2	1	2
282	25	2	3	2	2	2	2	2	2	0	5	4	1	4	4	4	4	2	2	2	2	5	1	4	5	2	2	2	4	4	5	1	1	2	1	2	2	4	4	2	2	4	2	2	3	4	3	4	4
283	38	2	3	3	1	1	2	3	4	0	5	5	5	4	5	5	1	2	4	4	2	4	5	5	5	4	1	4	4	5	5	5	4	4	4	5	4	4	4	4	4	5	4	3	3	4	4	3	2
284	43	2	3	3	1	1	2	2	4	0	4	5	4	4	4	5	2	2	5	4	1	5	5	5	5	3	1	4	4	5	5	5	5	5	5	5	5	5	5	5	5	5	5	5	5	5	5	1	5
285	28	2	2	2	1	1	2	2	3	0	5	5	5	5	5	5	1	3	3	4	1	5	1	5	5	3	1	2	2	5	5	2	1	1	2	5	5	5	5	3	1	3	2	2	3	3	3	3	1
286	33	2	3	3	2	2	2	3	4	0	5	5	4	3	3	4	3	2	4	3	2	2	2	5	5	3	2	2	2	4	4	2	2	4	2	2	3	4	4	4	2	4	3	4	2	2	4	4	2
287	30	2	3	2	2	2	2	2	3	0	5	5	5	3	3	3	3	3	3	3	1	3	3	5	5	3	2	3	3	5	5	3	3	3	3	5	5	5	3	4	3	4	3	3	3	3	3	3	3
288	47	2	3	4	1	1	2	2	4	0	5	5	5	5	5	5	1	4	3	3	4	4	5	5	5	4	4	3	4	5	5	4	4	3	4	5	3	4	4	4	4	4	3	3	2	4	3	3	2
289	39	2	3	3	1	1	2	3	4	0	5	4	4	4	5	5	2	2	3	3	2	3	3	5	5	4	4	3	3	4	4	2	3	3	3	4	4	4	3	4	3	3	2	2	4	4	3	4	2
290	34	2	3	3	1	1	2	1	4	0	5	5	5	4	4	4	4	3	3	3	1	3	3	4	5	2	2	2	2	5	4	1	1	1	2	3	3	3	5	3	2	5	5	5	5	3	3	3	3
291	33	2	3	3	1	1	2	2	3	0	5	4	4	3	2	4	3	2	2	2	2	4	4	5	5	4	2	2	4	4	4	4	4	4	2	4	3	4	4	4	2	5	4	4	4	4	4	3	4
292	52	2	3	4	1	1	2	2	4	0	4	1	4	4	4	4	2	3	4	4	3	3	3	4	4	3	2	3	3	3	4	3	3	4	4	4	4	4	4	4	4	4	3	4	3	3	3	3	2
293	31	2	3	3	1	1	2	2	3	0	5	4	4	4	3	4	1	1	2	2	1	1	1	1	4	2	2	2	2	4	4	2	2	2	2	2	2	4	4	5	2	2	2	2	3	4	3	3	3
294	28	2	2	2	2	2	2	2	3	0	4	4	4	3	4	4	2	4	2	4	4	4	4	5	5	4	2	4	3	5	5	2	2	3	4	3	3	5	5	4	4	4	4	4	3	3	4	4	4
295	40	1	3	3	1	1	1	3	3	1	5	3	5	4	4	4	3	2	4	5	4	4	4	4	4	4	2	2	2	5	5	4	1	2	4	5	2	4	4	3	3	4	4	4	4	4	4	1	4
296	27	2	1	2	2	2	2	1	2	0	5	5	4	3	3	3	3	3	3	3	2	3	4	4	4	3	3	3	3	4	3	3	3	1	1	4	3	4	4	4	3	4	3	3	4	3	3	3	3
297	26	1	3	1	2	2	2	2	2	0	5	4	4	4	4	4	2	3	3	3	2	2	3	3	3	3	2	3	4	4	4	4	3	3	4	4	4	4	4	4	4	4	4	4	4	4	4	4	2
298	43	2	3	4	1	1	2	2	4	0	5	5	5	4	4	5	1	3	3	2	1	2	3	5	5	3	1	2	3	5	4	4	2	3	3	4	3	4	5	3	3	4	2	2	4	3	3	3	2
299	27	2	2	1	2	2	2	2	2	1	5	5	5	3	3	5	1	3	4	4	3	4	3	3	3	3	3	3	3	5	4	4	3	3	3	3	4	3	3	3	3	3	3	3	3	3	3	2	3
300	36	1	3	3	1	1	2	2	4	0	5	5	4	4	3	4	2	2	3	3	3	3	2	5	5	3	3	3	3	4	4	3	3	4	3	3	3	4	4	3	3	4	3	3	3	4	3	3	3
301	29	2	3	2	1	1	2	3	3	0	4	4	3	4	3	3	3	3	3	3	4	3	3	4	4	3	4	3	4	4	4	4	3	4	4	4	4	4	4	4	4	4	4	4	4	4	4	3	3
302	35	2	3	3	1	1	2	2	4	0	4	4	4	4	4	5	2	3	3	3	1	3	5	5	5	2	1	2	2	5	3	2	2	2	2	4	4	5	4	3	2	4	3	3	4	3	3	3	2
303	23	2	2	1	2	2	2	2	2	0	4	4	3	3	3	2	2	3	3	3	3	3	3	4	3	2	2	3	3	4	4	4	3	3	3	3	3	3	3	3	3	3	3	3	3	3	3	3	3
304	26	2	3	1	2	2	2	2	2	0	4	4	4	3	3	4	2	3	3	3	2	2	2	4	4	2	2	2	2	4	4	2	3	3	4	4	2	4	2	2	2	4	2	2	2	4	2	2	2
305	32	1	3	2	2	2	2	1	3	0	5	4	4	3	4	4	2	2	4	2	2	2	3	3	4	3	3	3	3	4	4	2	2	3	3	4	3	4	3	2	3	3	2	4	3	3	2	3	2
306	41	1	3	3	1	1	2	1	4	0	4	4	4	3	3	3	2	3	3	2	2	2	2	3	3	2	2	2	2	4	4	3	3	3	2	4	3	4	3	2	2	2	3	3	2	2	2	4	3
307	30	1	2	2	3	1	2	3	3	0	5	1	4	2	2	4	2	2	4	4	2	4	4	2	2	2	2	2	2	4	4	2	2	2	2	4	4	4	2	2	2	4	2	3	2	2	2	2	2
308	34	1	3	2	1	1	2	2	3	0	5	5	4	2	1	4	3	2	2	2	1	4	2	4	4	2	2	4	2	4	2	2	2	2	2	2	2	4	2	2	2	2	2	2	3	2	2	2	2
309	33	1	3	3	1	1	2	2	4	0	5	4	3	2	2	4	2	2	2	2	2	3	2	4	4	2	2	2	2	1	1	1	1	2	2	1	1	1	1	1	1	2	2	2	2	2	1	1	1
310	31	1	3	3	2	2	2	3	3	0	4	4	3	3	3	5	4	3	3	3	2	3	3	3	3	3	2	3	2	4	3	3	3	3	3	4	3	4	3	3	3	4	3	3	3	3	3	3	3
311	41	1	3	3	1	1	2	3	4	1	4	4	4	4	4	5	4	4	4	4	2	4	4	4	5	4	3	4	4	4	4	4	4	4	4	4	4	4	4	4	4	4	4	4	4	4	4	3	4
312	58	1	2	4	1	1	2	2	4	0	4	4	3	3	3	4	2	4	3	3	3	2	3	4	4	3	3	3	3	4	3	2	3	3	3	4	3	4	3	4	3	3	3	3	4	3	3	3	2
313	42	2	3	4	1	2	2	3	4	0	5	5	3	3	3	5	4	2	3	3	2	4	3	5	5	3	4	3	4	4	4	3	3	3	4	4	4	4	5	3	3	5	4	3	4	3	3	3	4
314	49	1	3	4	1	1	2	2	4	0	4	4	4	3	3	4	2	3	3	3	2	3	4	4	4	3	3	2	3	4	4	2	3	3	3	4	4	4	3	3	4	3	3	3	3	4	3	3	3
315	30	1	3	2	1	1	2	2	3	0	4	5	4	4	4	4	4	4	4	4	3	4	4	4	4	4	4	4	4	4	4	4	4	4	4	4	4	4	4	4	4	4	4	4	4	4	4	2	4
316	43	2	3	4	1	1	2	2	4	1	5	4	5	4	5	4	5	5	4	4	4	4	4	4	4	4	4	4	4	4	4	4	4	4	4	4	5	2	4	4	4	3	4	4	3	4	4	4	4
317	40	2	3	3	1	1	2	2	4	0	4	4	4	4	4	4	4	4	3	3	4	4	4	4	4	4	2	3	4	4	4	4	4	4	4	4	4	4	4	4	4	4	4	4	2	3	3	4	2
318	42	2	3	4	1	1	2	2	4	0	5	5	4	5	5	5	2	2	2	2	2	2	2	5	5	2	2	2	3	5	4	3	2	2	2	4	3	5	4	3	2	4	3	4	2	3	3	3	2
319	43	1	3	4	1	1	2	2	4	0	4	4	3	2	2	5	2	2	4	4	1	2	3	3	3	2	1	2	2	4	4	3	2	3	3	1	4	4	3	2	4	2	3	3	3	3	3	3	3
320	28	2	3	2	1	1	2	2	3	1	5	5	5	5	4	4	5	5	4	4	4	4	4	4	4	4	4	4	4	4	4	4	4	4	4	4	4	4	4	4	4	4	4	4	4	4	4	4	4
321	25	2	3	2	2	2	2	2	2	0	5	5	4	4	4	4	3	3	3	4	3	3	3	4	4	3	3	3	3	4	5	4	3	3	3	4	3	3	3	3	3	3	3	3	3	3	3	3	3
322	24	2	3	1	2	2	2	2	1	0	5	4	3	3	3	3	3	2	3	3	2	3	3	4	4	3	2	2	2	4	3	3	3	3	3	3	3	3	3	3	3	4	3	3	2	3	3	3	3
323	26	2	3	2	2	2	2	3	2	0	5	4	3	3	5	4	2	4	2	2	1	2	4	4	4	2	2	2	2	4	3	2	2	2	2	3	2	4	2	2	2	4	3	4	2	3	2	2	2
324	23	2	2	1	2	2	1	3	2	1	4	3	4	3	3	4	3	3	3	3	3	3	3	4	4	2	3	3	3	3	3	3	3	3	3	3	3	3	3	3	3	3	3	3	3	3	3	3	3
325	27	2	4	2	2	2	2	3	1	0	4	5	3	2	2	5	3	2	2	2	1	2	4	5	5	3	2	3	3	3	3	3	1	1	1	4	2	4	5	2	4	4	2	2	1	1	2	1	2
326	30	2	3	2	1	1	2	2	3	1	4	4	4	4	4	4	4	4	4	4	4	4	5	5	5	4	4	4	4	4	4	4	4	4	4	4	4	4	4	4	4	4	4	4	4	4	4	2	4
327	24	2	3	1	2	2	2	2	1	0	2	4	4	4	3	4	4	4	3	4	4	4	4	4	4	4	3	3	3	5	5	4	3	3	4	4	3	4	4	4	4	4	4	4	3	4	3	4	3
328	36	2	3	3	1	1	2	2	4	0	4	4	4	3	3	4	2	2	4	2	2	2	2	4	4	3	3	3	3	3	3	3	3	3	3	3	3	3	3	3	3	3	3	4	3	3	3	4	3
329	32	2	2	2	1	1	2	2	3	0	4	4	4	3	4	4	2	3	3	3	3	3	3	3	4	3	4	3	3	4	4	3	3	2	4	3	3	3	3	3	3	3	3	4	2	2	4	4	3
330	30	1	3	2	1	1	2	2	3	0	5	5	4	4	3	5	2	2	4	3	2	3	3	3	3	3	2	3	3	5	5	5	3	3	3	4	3	3	3	3	3	3	3	3	2	3	1	1	2
331	33	1	3	3	1	1	2	2	4	0	5	5	5	2	4	4	2	2	4	2	2	2	2	4	5	2	2	2	2	4	3	3	2	4	4	4	4	4	2	3	2	3	3	3	3	3	3	3	2
332	26	2	3	1	1	2	2	2	2	0	5	5	5	5	5	5	4	4	5	4	2	4	4	4	4	2	1	4	2	4	4	4	2	1	2	4	4	4	4	2	4	4	2	4	2	2	2	2	2
333	38	2	3	3	1	1	2	2	4	1	5	5	5	5	5	5	4	4	5	4	4	4	4	4	4	4	4	4	4	4	4	4	4	4	4	4	4	4	4	4	4	4	4	4	4	4	4	4	4
334	26	1	3	1	2	2	2	3	1	0	4	4	3	4	4	3	2	4	3	3	4	3	3	4	4	4	4	4	4	4	4	4	4	3	4	3	4	3	4	3	3	3	4	4	4	4	4	4	4
335	40	2	3	4	1	1	2	3	4	0	4	4	4	4	4	4	4	4	4	4	2	3	4	4	4	3	3	3	3	3	3	3	3	3	3	3	3	3	3	3	3	3	3	3	3	3	3	4	3
336	41	1	3	4	1	1	2	2	4	0	5	5	5	5	5	5	2	4	4	3	3	2	4	4	5	4	4	3	4	5	4	3	3	3	3	5	4	4	4	4	3	4	4	4	4	4	4	4	2
337	43	1	3	4	1	1	2	3	4	1	5	5	5	5	4	5	3	5	3	4	5	4	4	4	5	4	4	4	4	5	5	4	3	2	4	5	4	4	4	3	3	4	4	4	4	4	4	4	3
338	27	2	3	2	1	2	2	3	3	0	5	5	1	3	3	4	3	3	3	3	3	3	3	3	3	3	3	3	3	3	3	3	3	3	3	3	3	3	3	3	3	3	3	3	3	3	3	3	3
339	26	2	2	1	2	2	2	1	2	0	4	4	3	3	3	3	3	3	3	3	3	3	3	3	3	3	3	3	3	3	3	3	3	3	3	3	3	3	3	3	3	3	3	3	3	3	3	3	3
340	25	2	3	1	2	2	2	2	2	0	4	4	4	4	4	5	3	4	3	4	3	3	3	3	3	3	3	3	3	4	4	4	3	3	3	3	3	3	4	3	3	2	3	3	3	3	3	4	3
341	42	2	3	3	1	1	2	2	4	0	5	5	3	3	3	5	2	3	3	4	1	3	5	5	5	4	1	3	3	4	4	3	3	5	3	4	5	5	5	3	3	4	3	3	4	3	3	3	3
342	24	1	3	2	2	2	2	2	1	0	5	5	5	4	3	4	2	3	4	4	2	4	4	4	4	4	2	4	4	4	4	4	4	4	4	4	4	4	4	4	4	4	3	3	3	3	3	3	3
343	32	2	3	3	1	1	2	2	4	0	5	4	5	4	3	5	3	3	3	3	2	3	3	5	5	3	1	3	3	5	4	3	3	3	3	3	4	5	5	4	3	5	3	3	3	3	2	1	3
344	42	2	3	4	1	1	2	3	4	1	4	4	4	4	4	4	2	2	3	3	2	2	4	4	4	3	1	2	3	4	5	3	3	3	4	4	4	4	4	3	2	3	4	4	4	4	4	3	2
345	32	2	3	3	1	1	2	2	4	0	5	4	5	4	4	3	3	3	3	4	3	4	3	3	4	3	3	3	3	2	4	4	3	3	3	4	4	3	3	3	3	4	4	4	3	3	3	3	3
346	30	2	3	2	1	2	2	2	3	0	4	4	2	3	2	4	2	2	4	4	2	2	4	4	4	2	2	4	4	4	4	3	3	3	3	3	3	3	3	3	3	3	3	3	3	3	3	3	3
347	43	2	3	4	1	1	2	2	4	0	4	4	4	4	2	4	2	3	4	2	2	2	2	4	4	4	3	3	2	4	4	4	3	2	3	3	4	3	3	3	3	3	3	3	3	2	2	3	2
348	30	1	2	2	1	1	2	2	3	0	5	4	5	3	2	5	3	2	3	3	4	2	3	3	3	3	2	3	3	5	5	4	4	3	4	5	3	4	3	3	3	3	2	3	2	3	3	2	3
349	26	1	3	1	2	2	2	2	2	1	4	4	4	5	4	4	4	4	3	4	3	3	4	4	4	4	4	4	4	5	5	5	3	4	4	5	4	4	4	3	4	5	4	4	4	3	4	4	3
350	25	2	2	1	2	2	2	2	1	1	4	4	4	4	3	4	4	4	2	4	4	4	4	5	5	4	4	4	4	4	4	4	3	4	4	3	4	4	4	4	4	4	4	4	4	4	4	4	4
351	31	2	3	2	1	1	2	2	3	1	4	4	4	3	4	4	4	4	4	4	4	4	4	4	4	4	2	3	4	4	4	4	3	4	4	3	4	3	3	3	4	4	4	3	3	3	3	4	4
352	32	2	3	3	1	1	2	3	3	1	4	4	4	4	4	4	4	4	4	4	4	4	4	4	4	4	4	4	4	4	4	4	4	4	4	4	4	4	4	4	4	4	4	4	4	3	3	4	4
353	28	1	3	2	2	2	2	2	2	1	4	4	3	3	4	4	4	4	4	4	4	4	4	4	4	4	4	4	4	4	4	4	4	4	4	4	4	4	4	4	4	4	4	4	4	4	4	4	3
354	45	2	3	4	1	1	1	2	4	1	5	5	5	3	3	5	3	3	3	3	2	4	4	5	5	3	2	4	4	5	4	3	3	4	3	4	4	4	5	5	4	5	4	4	3	4	4	3	4
355	25	2	2	1	2	2	2	2	2	0	4	4	3	2	2	2	2	2	2	2	2	2	4	4	4	3	2	2	2	4	3	3	2	3	3	2	3	4	2	3	2	3	3	3	2	2	2	3	3
356	31	2	3	2	1	1	2	2	3	0	5	4	5	4	4	4	5	2	4	2	4	4	4	4	4	4	4	3	4	4	4	4	3	4	4	4	4	3	4	3	4	4	4	4	3	4	4	4	4
357	26	1	3	1	2	2	2	2	2	0	4	4	4	3	3	3	3	3	3	3	3	3	3	3	3	3	3	3	3	4	4	4	3	3	4	3	3	3	3	3	3	3	3	4	3	3	3	3	2
358	23	2	2	1	2	2	2	2	2	0	4	4	3	3	3	2	2	4	3	4	3	3	3	5	4	2	2	2	2	5	4	3	3	3	4	5	4	4	4	3	3	5	4	4	3	3	3	3	3
359	38	1	3	3	1	1	2	1	4	0	5	3	3	3	3	4	3	3	3	3	2	3	3	3	4	3	3	3	3	4	4	3	3	3	3	3	3	4	3	4	4	4	3	3	2	3	3	3	3
360	24	2	3	1	1	1	2	2	2	0	5	4	4	4	4	4	4	4	4	4	4	4	4	4	4	4	4	4	4	4	4	4	4	4	4	4	4	4	4	4	4	4	4	4	4	4	4	4	4
361	24	2	2	1	2	2	2	2	2	0	3	3	3	3	3	3	3	3	3	3	2	3	3	3	2	3	2	2	3	3	3	3	3	3	3	3	3	3	3	3	3	3	3	3	4	3	3	3	3
362	24	1	2	1	2	2	2	1	2	1	4	4	4	4	4	4	3	3	3	3	3	3	4	4	4	4	3	4	4	4	4	4	3	3	4	4	3	4	4	4	4	4	3	4	4	4	4	4	3
363	24	2	2	1	1	1	2	2	2	0	5	5	3	3	3	3	3	3	3	3	2	3	3	4	5	3	3	3	3	4	3	3	3	3	3	3	3	4	3	3	3	3	3	3	3	3	3	3	3
364	33	1	3	3	1	1	2	2	4	0	4	4	4	3	3	3	3	3	3	3	2	2	3	4	4	2	2	3	3	4	3	3	3	2	5	5	4	4	4	4	4	4	4	3	3	4	4	4	3
365	32	2	3	3	1	1	2	2	3	0	5	4	4	4	4	4	2	3	3	4	3	3	4	5	5	5	4	4	4	4	4	4	3	4	4	4	4	4	4	4	4	4	4	4	4	4	3	3	4
366	30	2	3	2	1	1	2	2	1	0	5	5	5	5	5	5	4	4	4	5	1	4	4	4	5	4	1	3	3	5	5	5	4	3	3	5	5	5	5	5	5	5	5	4	4	3	3	3	3
367	30	1	2	2	2	2	2	2	3	0	4	4	3	2	2	3	2	2	4	2	2	2	2	4	4	4	2	4	4	4	2	2	2	2	2	2	2	2	2	2	2	2	2	2	2	2	2	3	2
368	30	2	3	2	1	1	2	2	3	0	5	4	5	4	3	5	2	4	3	3	2	2	4	4	4	4	2	4	4	4	4	4	4	4	4	5	4	4	4	3	4	4	2	3	1	4	2	1	2
369	27	2	3	2	1	1	2	2	2	1	3	4	4	2	2	2	3	3	3	3	2	4	3	4	4	2	2	4	4	4	2	2	2	2	3	3	3	3	3	3	3	3	3	3	3	3	3	3	3
370	28	2	3	2	2	2	2	1	2	1	4	4	4	4	4	4	4	4	4	4	4	4	4	4	4	4	4	4	4	4	4	4	4	4	4	4	4	4	4	4	4	4	4	4	4	4	4	4	4
371	23	2	3	2	2	2	2	2	2	0	4	4	4	4	4	4	3	4	4	4	4	4	4	4	4	4	4	4	4	5	4	4	4	5	4	5	4	4	4	4	4	4	4	4	4	4	4	4	4
372	24	2	3	1	2	2	2	1	1	0	4	3	3	3	3	3	3	3	3	3	3	3	3	3	3	3	3	3	3	4	4	3	4	4	3	4	4	4	4	4	4	4	4	4	4	4	3	3	3
373	30	2	3	2	1	1	2	3	3	1	5	5	5	4	4	4	5	5	5	4	4	4	4	4	4	4	4	4	4	5	5	5	3	3	4	4	4	4	4	4	4	4	4	4	4	4	4	4	4
374	42	1	3	4	1	1	2	2	4	0	5	4	4	3	4	4	3	3	3	3	3	3	3	4	4	3	3	3	3	4	3	3	2	3	3	3	3	3	4	3	3	3	3	3	3	3	3	2	3
375	25	2	3	1	2	2	2	2	2	1	5	4	4	4	4	4	5	5	4	4	4	4	4	4	4	4	4	4	4	5	5	5	5	5	4	5	5	4	4	4	4	5	4	4	2	4	4	3	4
376	26	2	3	2	1	1	2	2	2	1	5	5	4	3	3	4	4	4	2	4	3	4	4	4	4	4	4	4	4	4	4	4	4	4	4	4	4	4	4	4	4	4	4	4	4	4	4	4	3
377	33	2	2	2	1	1	2	3	4	0	1	5	4	4	4	4	2	2	4	4	2	2	2	3	3	4	2	4	3	4	4	4	3	3	2	3	3	4	4	4	4	4	3	3	3	2	4	3	2
378	24	2	3	1	2	2	2	2	1	0	5	5	5	4	2	4	4	4	4	4	2	4	4	4	4	3	2	3	3	4	4	4	4	3	4	4	4	4	4	4	4	4	4	4	4	4	4	4	4
379	38	2	3	3	1	1	2	1	4	1	5	4	4	4	3	4	3	2	4	4	2	4	3	4	4	4	2	4	4	4	4	4	4	4	4	4	4	4	4	4	4	4	4	4	3	3	3	3	3
380	39	2	3	3	1	1	2	2	4	0	4	4	4	4	4	4	2	2	4	4	2	4	4	4	4	4	2	4	4	4	4	4	4	4	4	4	4	4	4	4	4	4	4	4	4	4	4	2	4
381	35	1	3	3	1	1	2	2	4	0	5	5	2	2	2	4	2	2	4	3	1	2	4	5	4	2	2	2	2	4	2	2	2	4	3	3	3	3	4	3	4	4	3	3	3	3	3	3	3
382	31	2	3	2	1	1	2	2	3	1	3	3	4	4	4	3	5	5	3	4	4	4	4	4	3	4	3	4	4	4	4	3	3	3	3	4	4	4	4	4	4	3	4	4	4	3	3	4	3
383	24	2	3	1	2	2	2	2	1	0	5	4	3	3	3	4	2	2	3	3	2	3	3	4	4	2	2	2	2	4	4	3	2	2	3	3	2	4	4	2	2	3	2	3	3	2	2	3	2
384	34	2	3	3	1	1	1	2	4	0	4	5	5	4	4	5	2	4	4	4	4	2	4	4	4	4	2	4	4	4	4	4	4	4	4	4	4	4	4	4	4	4	4	4	4	4	4	2	4
385	30	1	3	2	2	2	2	2	3	0	5	3	2	2	1	3	2	2	1	1	1	1	1	5	5	1	1	4	1	5	4	1	1	1	1	2	1	1	4	1	2	5	3	3	1	3	3	3	3
386	23	1	2	1	2	2	1	2	1	0	4	4	2	2	2	4	2	2	2	2	2	2	3	4	4	4	2	2	2	4	2	3	2	4	2	4	2	4	4	2	2	4	2	2	4	2	4	4	2
387	30	2	3	2	1	1	2	3	3	0	4	4	4	4	4	4	4	4	4	4	2	4	4	4	4	4	2	4	4	4	4	4	4	4	4	4	4	4	4	2	4	4	4	4	4	4	4	2	4
388	27	2	3	2	2	2	2	1	2	1	4	5	4	4	4	5	4	5	4	4	5	4	4	4	4	4	4	4	5	5	5	4	4	4	4	4	4	4	4	4	4	4	4	4	4	4	4	4	4
389	30	1	3	2	3	2	2	3	2	0	1	4	1	1	5	5	1	1	5	5	1	5	5	5	5	5	1	5	5	5	5	5	5	5	5	5	5	5	5	5	5	5	5	5	5	5	5	1	5
390	40	1	3	3	1	1	2	2	4	1	5	4	5	5	5	5	4	4	2	4	4	4	4	4	4	4	2	3	3	5	5	4	4	4	4	4	4	4	4	4	4	4	4	4	4	4	4	4	3
391	37	2	3	3	1	1	2	2	4	1	5	5	4	4	4	4	3	3	4	4	2	3	4	5	5	5	2	3	3	4	4	4	3	4	4	4	4	4	4	4	4	4	4	4	4	4	4	3	3
392	25	1	3	2	2	2	2	2	2	0	5	5	3	2	2	5	2	1	2	2	1	2	2	4	4	2	2	5	2	4	4	4	4	3	2	2	2	4	4	2	2	5	2	2	1	2	2	1	2
393	24	2	3	2	2	2	2	2	1	0	5	4	4	3	3	4	2	2	3	3	2	3	3	3	3	3	2	4	3	4	4	4	3	3	3	4	4	4	4	4	3	4	4	4	4	3	4	2	3
394	24	2	2	1	2	2	2	1	1	1	4	4	4	4	4	5	5	5	5	5	4	4	4	4	5	4	4	4	4	4	4	4	4	4	4	4	4	4	4	4	4	4	4	4	4	4	4	4	4
395	33	1	3	3	1	1	2	2	4	0	5	5	3	3	2	2	4	3	2	2	2	2	2	4	4	4	2	2	2	5	4	1	2	2	2	2	2	2	2	2	2	4	2	4	2	2	2	2	2
396	30	2	3	1	1	1	2	3	3	1	5	5	5	5	5	5	4	4	4	4	4	4	4	4	4	4	4	4	4	4	4	4	4	4	4	4	4	4	4	4	4	4	4	4	4	4	4	4	4
397	22	2	2	1	2	2	2	2	1	0	4	3	2	2	2	4	3	2	3	2	1	2	3	3	3	2	2	2	3	4	3	2	3	3	3	2	3	3	3	3	3	3	3	2	3	3	2	2	3
398	30	1	3	2	1	1	2	2	3	0	4	4	3	3	3	3	3	4	3	4	4	4	4	4	4	3	3	3	3	5	5	4	3	3	4	3	4	3	4	3	3	4	4	4	4	4	3	4	3
399	29	1	3	2	2	2	2	2	3	0	5	4	3	4	4	4	3	2	4	4	2	4	4	4	4	4	2	4	4	4	4	4	4	2	2	3	3	3	4	3	3	3	3	3	3	3	3	3	3
400	37	1	3	3	1	1	2	2	4	0	4	3	3	3	3	3	2	2	4	3	3	4	3	3	3	3	3	3	3	3	3	3	2	3	3	4	3	3	3	3	3	3	3	3	3	3	3	3	3
401	33	1	3	3	1	1	2	2	4	1	4	4	4	3	2	4	2	2	4	2	2	2	4	4	4	2	2	4	3	4	2	2	2	3	2	2	2	2	4	2	2	4	4	4	4	4	4	4	4
402	35	1	3	3	1	1	2	3	4	0	5	4	4	4	3	3	2	3	2	3	4	2	2	3	4	2	3	2	2	4	4	2	2	4	4	4	4	3	3	2	2	2	2	4	2	4	2	2	2
403	26	1	3	2	2	2	2	3	2	0	5	5	5	4	4	4	4	4	3	4	4	4	4	4	4	3	3	3	4	4	4	4	4	4	4	3	4	4	4	4	4	4	4	4	4	3	3	2	3
404	24	2	2	1	2	2	2	2	2	0	3	3	4	3	4	4	4	4	4	5	4	4	4	4	4	4	4	4	4	5	4	3	4	3	4	4	4	2	4	4	4	4	4	4	3	4	5	3	4
405	25	2	2	1	2	2	2	3	2	1	5	4	4	3	4	4	4	4	4	4	4	3	3	4	4	3	3	3	3	4	4	3	1	1	3	3	4	3	3	3	4	4	3	3	3	4	4	3	4
406	32	2	3	2	1	1	2	2	3	1	4	4	4	4	3	4	3	3	3	3	3	4	3	4	4	3	3	3	4	4	4	4	4	3	4	3	4	4	4	4	3	4	3	4	4	4	4	2	3
407	37	1	2	3	1	1	2	1	4	0	4	4	5	4	3	3	2	3	2	2	2	2	2	3	3	2	2	2	3	4	4	2	2	2	3	4	4	4	4	3	4	4	4	4	2	2	3	4	2
408	26	1	3	2	1	2	2	2	2	0	5	5	4	4	3	5	4	4	4	5	2	4	4	5	5	4	2	3	3	5	5	3	4	3	3	4	4	4	4	4	4	5	4	4	5	4	3	4	4
409	36	1	3	3	1	1	2	2	3	0	5	5	5	4	4	4	5	4	4	4	3	4	4	4	4	4	3	4	4	4	4	4	4	4	4	4	4	4	4	4	4	4	4	4	4	4	4	2	4
410	38	2	3	3	1	1	2	2	4	0	3	3	3	3	4	4	2	2	4	4	2	4	3	4	4	3	2	2	2	2	2	2	2	2	2	2	2	4	3	2	2	2	3	3	2	2	2	3	3
411	35	1	3	3	3	1	2	2	4	1	4	4	5	4	4	4	2	2	4	4	5	4	4	4	4	4	4	3	3	4	4	4	3	4	4	4	4	4	4	4	4	4	4	4	3	4	4	5	4
412	25	2	3	1	2	2	2	3	2	0	4	4	4	4	4	4	2	2	2	4	2	4	4	4	4	4	2	4	4	4	4	4	3	4	3	4	4	4	4	4	4	4	3	3	4	3	3	2	4
413	29	2	3	2	2	2	2	3	3	0	5	3	4	1	5	4	5	2	1	2	1	2	1	5	5	1	1	1	3	5	1	1	1	1	3	1	3	5	4	1	2	4	3	3	4	2	1	1	3
414	43	1	3	3	1	1	2	2	4	0	5	4	4	4	4	4	3	3	4	4	3	3	3	4	4	4	2	4	4	4	4	4	4	4	4	4	4	4	4	4	4	4	4	4	4	4	4	2	4
415	46	2	3	4	1	1	2	1	4	0	4	4	4	3	4	3	3	3	3	3	1	3	5	5	4	3	1	2	2	4	2	2	2	2	2	4	4	4	2	4	4	4	2	2	1	2	2	2	2
416	26	2	2	1	2	2	2	2	2	0	4	4	2	3	4	3	2	3	3	3	2	3	2	4	3	2	2	3	3	4	3	3	2	2	2	2	2	4	4	4	3	3	2	2	2	2	2	2	2
417	44	2	3	4	1	1	2	2	4	0	5	5	4	3	2	4	3	3	2	3	2	2	3	4	4	2	3	3	4	4	4	3	3	3	3	4	4	4	4	3	2	3	2	3	3	4	3	3	2
418	44	2	3	3	1	1	2	1	4	0	5	4	4	2	4	5	1	1	4	2	1	2	3	5	4	2	1	5	3	3	3	3	2	2	2	2	3	5	3	3	1	4	2	3	1	3	2	3	2
419	27	2	4	2	2	2	2	2	1	0	5	5	3	3	3	4	3	3	3	3	3	3	3	3	3	3	3	3	3	3	3	3	3	3	3	3	3	3	3	3	3	3	3	3	3	3	3	3	3
420	25	2	3	2	2	2	2	3	2	0	5	5	4	4	4	4	2	2	2	3	2	2	2	4	4	2	2	2	2	4	3	3	2	3	4	4	3	4	4	3	2	3	3	2	3	3	2	3	2
421	30	2	3	2	1	1	2	2	3	0	5	4	4	4	4	4	2	3	2	2	4	2	3	4	4	3	2	3	3	4	4	3	1	1	2	3	3	3	4	3	3	3	2	2	2	3	3	3	2
422	31	2	3	2	1	1	2	2	3	1	4	4	5	5	4	4	2	3	4	4	3	4	4	4	4	4	3	3	4	4	4	4	4	4	4	4	4	4	4	4	4	4	4	4	4	4	4	2	4
423	24	2	2	1	1	1	2	2	2	0	5	5	4	4	3	5	2	4	2	3	2	2	4	5	4	4	4	4	4	5	4	3	4	4	4	4	4	4	4	3	3	4	3	3	3	4	3	4	3
424	25	2	3	2	2	2	2	2	2	0	5	5	4	2	2	5	2	2	4	2	1	2	3	5	5	5	1	2	2	4	4	3	1	1	3	4	4	5	5	3	2	4	3	3	4	3	3	2	2
425	35	2	3	3	1	1	2	2	4	0	5	4	4	4	4	4	2	2	4	4	2	2	3	4	5	3	2	2	2	4	4	3	3	3	3	4	4	4	4	3	3	4	2	3	3	3	3	3	3
426	25	2	3	1	2	2	2	3	2	0	3	4	3	4	4	3	4	4	4	4	4	4	4	4	4	4	4	4	4	4	4	3	3	4	3	4	3	4	3	3	3	3	3	3	3	3	3	3	3
427	24	2	3	1	2	2	2	1	1	0	5	4	4	3	3	4	2	3	2	2	2	2	2	4	4	3	2	3	3	4	4	4	3	3	3	4	3	4	4	3	2	4	4	4	3	4	3	3	3
428	26	2	3	2	2	2	2	2	2	0	4	4	3	3	4	4	4	4	4	4	3	4	3	3	4	3	3	4	4	4	4	3	4	3	3	4	4	4	4	4	4	4	3	4	2	2	2	2	2
429	33	2	3	3	2	2	2	2	4	0	4	4	4	3	3	4	3	4	3	3	2	3	3	4	4	3	2	4	4	4	4	4	4	4	4	4	4	4	4	4	4	4	3	3	3	3	3	2	3
430	24	2	2	1	2	2	2	2	2	1	4	4	4	4	3	4	3	4	3	3	2	2	3	4	4	3	3	3	3	4	4	2	2	3	3	4	3	4	4	2	3	4	4	4	4	4	4	3	3
431	32	2	3	3	2	2	2	1	3	0	4	5	4	5	3	5	2	1	2	2	3	2	4	5	5	2	1	2	4	5	4	1	2	3	1	4	2	5	2	4	4	4	2	2	3	1	2	2	2
432	33	2	3	2	1	1	2	2	3	0	4	3	4	3	2	4	2	4	3	3	4	3	3	3	2	4	4	3	2	1	2	4	3	3	2	2	5	4	4	5	4	3	3	3	3	2	3	3	1
433	38	1	3	3	1	1	2	1	4	0	5	5	3	3	2	3	3	3	3	3	2	3	3	3	3	4	3	3	3	3	3	3	3	3	3	3	3	3	3	3	3	3	3	3	2	3	3	3	3
434	23	1	2	1	2	2	2	2	1	0	5	4	4	3	3	5	4	4	2	5	3	5	3	3	5	5	1	5	5	5	5	5	5	5	5	5	3	3	3	3	3	3	3	3	3	3	3	3	3
435	43	2	3	4	1	1	2	2	4	0	4	4	4	3	3	3	3	3	3	3	3	3	3	3	4	3	3	3	3	4	4	3	4	3	3	3	3	3	3	3	3	3	3	3	3	3	3	3	3
436	34	1	3	3	1	1	2	3	4	0	5	4	4	4	3	3	4	3	3	3	3	3	3	3	3	3	2	3	3	3	3	3	3	3	4	4	3	2	3	3	3	5	2	2	4	4	4	2	3
437	39	1	3	3	1	1	2	3	4	0	5	5	3	3	3	4	3	3	3	3	3	3	3	3	3	3	3	3	3	3	3	3	3	3	3	3	3	3	3	3	3	3	3	3	3	3	3	3	3
438	32	2	3	3	1	1	2	2	3	0	4	4	3	4	4	4	3	2	4	4	2	4	4	4	4	3	2	4	4	4	4	4	4	3	4	3	4	4	4	4	4	4	3	4	4	3	4	3	4
439	30	2	3	1	1	1	2	2	3	0	4	3	4	3	3	3	3	3	3	3	3	3	3	3	3	3	3	3	3	3	3	3	3	3	3	3	3	3	3	3	3	3	3	3	3	3	3	3	3
440	32	2	3	2	1	1	2	2	3	0	5	5	4	3	4	5	3	3	3	3	2	3	4	4	4	2	2	3	3	4	4	4	4	2	3	4	4	4	4	4	4	4	3	3	2	3	2	1	3
441	25	1	2	1	2	2	2	3	2	0	4	2	1	3	3	3	4	3	2	2	2	2	2	4	4	2	2	3	3	4	4	3	2	4	3	3	3	4	4	3	4	4	3	3	4	4	4	4	2
442	28	2	3	1	2	2	2	3	3	0	4	4	4	4	2	4	2	2	2	4	2	4	4	4	4	4	2	4	4	4	4	4	4	4	4	4	4	4	4	4	4	4	2	2	2	2	2	2	2
443	29	2	3	1	1	1	2	3	3	0	5	5	5	5	5	5	1	1	5	2	1	5	5	5	5	5	1	2	2	5	5	5	2	2	2	5	5	5	5	3	2	2	2	2	5	2	1	4	2
444	34	2	3	2	2	2	2	2	4	0	4	4	4	3	3	4	2	3	3	4	3	3	4	4	4	3	2	3	4	4	4	4	4	3	3	3	3	4	4	4	4	4	3	3	3	3	4	3	3
445	46	2	3	4	1	1	2	2	4	0	5	5	5	5	4	5	5	5	2	5	4	4	4	4	4	4	4	4	5	5	5	5	2	1	4	5	4	4	5	5	5	5	4	5	5	5	5	4	2
446	32	2	3	3	1	1	2	2	4	1	4	3	4	4	4	4	2	2	4	4	2	2	2	4	5	2	2	2	2	4	3	3	3	3	3	3	4	4	4	3	3	4	3	3	3	3	3	3	3
447	23	2	2	1	2	2	2	2	1	0	5	5	4	3	3	5	3	2	3	4	2	4	3	4	4	3	2	3	4	5	4	4	4	4	4	4	4	4	4	3	4	4	3	3	3	3	3	3	4
448	29	2	3	2	1	1	2	3	3	1	5	3	4	4	4	4	4	4	3	2	4	4	3	4	4	4	4	2	3	4	4	4	1	1	3	3	3	4	4	4	4	4	4	4	4	4	4	4	4
449	28	2	3	2	2	2	2	1	3	0	4	4	4	4	3	4	3	4	3	4	3	3	3	3	4	3	2	3	3	4	3	3	3	3	4	4	3	4	4	3	3	4	4	4	3	3	3	3	3
450	37	2	3	3	1	1	2	1	4	0	4	4	4	4	4	4	2	4	4	4	2	2	2	4	4	4	2	4	4	4	4	4	4	4	4	4	4	4	4	4	4	4	4	4	4	4	4	2	4
451	31	2	3	3	1	1	2	2	3	1	5	5	3	4	2	5	1	3	2	3	3	3	2	5	5	3	1	2	3	4	4	4	2	2	2	2	2	2	2	3	2	2	3	3	3	2	2	3	2
452	25	2	3	1	2	2	2	2	1	1	5	5	4	4	4	4	4	4	4	4	4	4	4	4	4	4	4	4	4	4	4	4	4	4	4	4	4	4	4	4	4	4	4	4	4	4	4	4	4
453	29	2	3	2	1	1	2	2	3	0	4	4	4	2	2	4	3	3	3	2	2	3	2	4	4	2	2	4	3	4	3	3	3	3	4	4	4	4	4	4	4	4	4	4	4	3	4	4	2
454	23	2	2	1	2	2	2	2	2	0	4	4	4	3	3	3	2	3	3	3	2	3	3	3	3	2	3	3	3	4	3	3	3	3	4	4	4	4	4	3	4	4	4	4	3	3	3	3	3
455	24	2	2	1	2	2	2	2	1	0	4	4	4	4	4	4	5	5	4	4	4	4	4	4	4	4	4	4	4	4	4	4	2	2	2	3	3	4	4	4	2	4	4	4	3	4	4	4	3
456	24	2	2	1	1	1	2	2	1	0	5	5	3	2	2	3	3	3	3	3	2	3	2	3	3	3	3	3	3	4	3	2	2	2	2	3	2	2	2	2	2	2	2	2	4	4	3	4	2
457	38	2	3	3	1	1	2	2	4	0	4	4	4	3	2	3	3	3	3	3	3	3	3	4	4	3	3	3	3	4	3	3	3	3	3	3	3	3	3	3	3	3	3	3	3	3	3	3	3
458	28	2	3	2	1	2	2	1	3	0	4	4	3	3	2	4	2	2	2	2	2	2	2	4	4	2	2	2	2	4	4	3	2	3	2	4	3	4	4	3	3	4	3	3	3	3	3	3	3
459	29	2	3	2	2	2	2	2	3	0	4	4	4	3	3	3	2	2	4	4	2	3	4	4	4	4	2	4	4	4	4	3	3	3	3	4	4	4	4	4	3	4	2	2	2	3	3	3	3
460	30	2	3	2	2	2	2	2	3	0	5	5	4	3	3	4	2	2	2	2	3	3	4	4	4	2	2	3	2	4	4	4	3	2	3	4	4	4	3	4	2	3	3	4	4	4	3	4	3
461	37	2	3	3	1	1	2	2	4	0	5	5	4	3	4	4	2	2	4	2	2	2	3	4	4	3	2	3	2	3	3	3	3	3	3	4	3	4	4	4	4	4	3	3	3	3	3	3	3
462	24	2	2	1	2	2	2	1	1	0	4	4	3	3	2	4	2	2	2	2	2	2	3	4	4	2	2	2	2	4	4	2	2	2	2	2	2	4	4	3	2	4	2	2	3	2	2	3	2
463	29	2	3	2	2	2	2	1	3	0	5	4	4	3	3	3	3	3	3	3	3	3	3	3	3	3	3	3	3	3	3	3	3	3	3	3	3	3	3	3	3	3	3	3	3	3	3	3	3
464	27	2	3	2	1	2	2	2	2	0	4	4	2	2	2	3	3	3	3	3	3	3	3	3	3	3	3	3	3	4	3	3	3	3	3	4	4	3	3	3	3	3	3	3	3	3	3	3	3
465	30	1	3	2	2	2	2	1	3	0	3	3	3	3	3	3	3	3	3	3	3	3	3	3	3	3	3	3	3	3	3	3	4	4	4	4	3	3	3	3	3	3	3	3	3	3	3	3	3
466	31	2	3	2	2	2	2	2	3	0	5	3	4	2	1	4	2	2	2	2	2	3	3	4	4	2	2	2	2	4	4	4	2	2	2	2	3	3	4	4	3	4	2	2	4	4	3	2	1
467	26	2	3	2	2	2	2	2	3	0	4	5	4	3	3	4	3	3	3	3	2	3	3	4	4	2	2	2	2	4	4	4	4	4	3	4	4	4	4	3	4	4	3	3	4	2	2	4	3
468	23	2	3	1	1	2	2	2	2	0	5	5	5	4	3	4	3	3	3	3	3	3	3	3	3	3	3	3	3	3	3	3	3	3	3	3	3	3	3	3	3	3	3	3	3	3	3	3	3
469	31	2	3	2	1	1	2	1	3	0	4	4	2	2	3	5	2	2	2	2	1	2	4	4	4	3	2	2	2	5	5	4	4	4	3	4	4	4	4	2	2	4	1	2	2	3	2	2	2
470	32	1	3	3	1	1	2	2	4	0	5	4	4	3	3	4	2	2	3	3	3	3	3	4	4	3	3	3	3	3	3	3	3	4	4	3	3	3	3	3	3	3	3	3	3	3	3	3	3
471	26	2	3	2	2	2	2	3	2	1	5	5	4	3	4	5	3	3	3	4	3	3	3	5	5	5	2	3	3	3	3	3	3	3	3	3	3	3	3	3	3	3	4	3	3	3	3	3	4
472	27	2	3	2	2	2	2	2	2	0	3	3	2	2	1	3	2	2	2	2	1	2	2	5	4	1	1	4	4	5	3	4	2	4	2	3	3	4	4	3	4	4	3	3	4	3	3	3	2
473	23	2	2	1	2	2	2	1	1	0	4	4	3	3	3	4	3	3	3	4	3	3	3	3	3	3	2	3	3	4	4	4	3	4	3	3	3	3	3	3	3	3	3	3	2	3	3	3	3
474	30	2	3	2	1	1	2	2	3	0	5	5	5	4	2	5	1	1	1	1	1	1	2	5	5	2	1	3	3	5	4	2	2	3	4	3	3	3	3	3	3	3	3	3	3	3	3	3	3
475	30	2	3	2	1	1	1	2	3	0	5	5	5	3	3	3	3	3	3	3	3	2	3	4	4	3	2	3	3	4	4	4	3	3	3	4	3	3	3	3	3	3	3	3	3	3	3	3	3
476	33	2	3	3	1	1	2	2	3	0	5	3	2	4	2	4	2	2	4	3	2	2	3	4	4	2	2	2	2	4	4	2	2	4	3	4	4	4	3	2	2	3	2	2	3	2	2	3	2
477	26	2	3	1	2	2	2	1	2	0	5	5	4	4	4	4	2	2	4	4	2	4	4	5	4	4	2	4	4	4	4	4	4	4	4	4	4	4	4	4	4	4	4	4	4	4	4	4	4
478	34	2	3	3	2	2	2	2	4	0	4	4	3	3	3	4	3	2	3	2	4	3	3	4	4	3	2	3	3	3	3	3	3	3	3	3	3	3	3	4	3	3	2	2	3	3	3	3	3
479	23	2	2	1	2	2	2	3	1	0	5	4	4	3	3	4	2	3	3	3	2	3	3	3	3	4	2	3	3	5	4	4	3	3	3	4	3	3	3	3	3	3	3	3	3	3	3	3	3
480	29	2	3	2	2	2	2	1	3	0	5	5	3	3	2	4	1	1	1	1	1	1	4	4	4	3	1	3	2	4	3	2	1	1	1	3	3	2	3	2	3	3	1	1	3	1	1	3	1
481	32	2	3	3	1	1	2	1	3	0	5	5	2	2	2	5	1	1	5	1	1	1	1	5	5	2	2	1	1	4	2	2	3	3	2	4	2	1	2	2	2	2	1	1	1	1	1	5	1
482	26	2	3	2	2	2	2	1	2	0	4	4	4	4	4	4	4	4	2	4	4	4	4	4	4	4	4	4	4	4	4	4	4	4	4	4	4	4	4	4	4	4	4	4	4	4	4	4	4
483	24	2	2	1	2	2	2	1	1	0	5	4	3	4	3	5	4	4	3	4	4	4	4	4	4	3	3	3	4	5	4	4	4	4	4	4	4	4	4	4	4	4	4	4	4	4	4	4	3
484	26	2	3	2	2	2	2	2	2	0	5	4	3	2	2	2	2	2	2	2	2	2	2	4	4	2	2	2	4	4	4	3	3	3	3	4	3	3	4	4	2	4	3	3	3	2	3	3	3
485	29	2	3	2	2	2	2	3	3	0	5	5	5	3	3	3	1	1	5	5	1	5	2	5	3	2	1	2	2	4	4	2	3	3	3	3	3	3	3	3	3	3	3	3	3	3	3	3	2
486	28	2	3	2	1	1	2	2	3	0	5	5	4	3	4	4	2	2	3	3	3	2	2	4	3	3	3	3	3	4	4	3	4	3	3	4	4	5	4	4	4	4	2	3	3	3	3	1	3
487	42	2	3	3	1	1	2	2	4	0	5	4	4	3	4	4	2	2	4	4	2	3	3	4	4	3	2	3	3	4	4	3	4	4	3	3	4	4	4	3	4	4	3	3	3	3	3	3	3
488	30	2	3	2	1	1	2	3	3	0	5	3	4	3	3	4	2	2	4	2	2	2	2	3	3	2	2	2	2	4	4	4	4	4	2	4	4	4	4	4	4	4	4	4	3	3	3	4	2
489	22	2	2	1	2	2	2	2	2	0	5	4	3	4	4	4	2	2	4	2	2	1	2	3	3	3	1	4	3	3	3	3	2	2	2	2	2	2	2	2	2	2	2	2	2	2	2	3	2
490	40	2	3	3	1	1	2	1	4	0	5	5	4	4	2	4	2	4	2	2	2	2	4	4	5	5	4	4	4	4	4	4	5	2	4	5	5	5	5	5	2	5	2	1	4	4	4	2	2
491	25	2	3	1	1	2	2	2	2	1	4	5	5	3	4	5	2	4	2	3	2	2	3	5	5	2	2	3	3	5	5	4	2	2	2	5	2	5	5	3	2	5	4	4	4	4	4	4	3
492	28	2	3	2	2	2	1	2	3	0	4	3	3	3	3	3	2	2	3	3	3	2	3	3	3	3	2	3	3	4	4	3	3	3	3	2	3	3	4	3	3	4	4	4	4	3	3	4	3
493	29	2	3	2	1	1	2	2	3	0	4	4	3	2	1	4	2	3	4	1	2	2	3	5	5	3	3	3	3	5	5	4	3	3	4	5	5	4	3	3	3	4	4	4	4	3	4	4	3
494	30	2	3	2	2	2	2	2	3	0	3	3	3	3	3	3	3	3	3	3	3	3	3	3	3	3	3	3	3	3	3	3	3	3	3	3	3	3	3	3	3	3	3	3	3	3	3	3	3
495	27	2	3	1	2	2	2	2	2	0	4	4	4	3	3	3	2	3	3	3	3	2	3	3	3	3	3	3	4	4	4	3	3	3	3	4	3	3	3	3	3	3	3	3	4	3	2	3	3
496	29	2	3	2	1	2	2	2	3	0	4	4	3	3	2	3	3	3	3	3	2	3	3	3	3	3	3	3	3	3	3	3	3	3	3	2	3	3	4	3	3	3	2	2	3	3	3	3	3
497	30	2	4	3	1	1	2	2	2	0	5	3	3	2	2	4	1	2	1	2	1	1	1	4	1	2	2	2	3	3	4	3	3	3	3	4	2	3	4	4	4	4	1	1	3	2	1	2	2
498	29	2	2	1	1	1	2	3	3	0	4	4	4	4	4	2	2	3	3	3	2	4	3	4	4	4	2	4	4	4	4	4	2	4	2	4	4	3	2	2	4	3	4	4	3	3	4	3	3
499	27	1	3	1	1	1	2	2	2	0	5	4	3	3	3	3	3	3	3	3	4	2	3	3	3	3	3	3	3	3	3	3	3	3	3	3	3	3	3	3	3	3	3	3	3	3	3	3	3
500	2	2	3	3	1	1	2	2	3	0	4	4	4	3	3	5	3	3	3	4	2	4	3	4	4	3	2	3	3	4	4	4	4	4	4	4	4	3	4	4	4	4	5	4	4	4	4	3	3
501	33	2	3	2	1	1	2	2	3	0	4	4	3	3	2	3	4	4	3	3	4	4	4	4	4	4	4	4	4	4	5	4	3	2	3	3	2	4	4	2	3	4	2	2	2	2	2	2	2
502	38	2	3	3	3	1	2	1	4	0	5	5	3	3	2	5	3	3	3	2	3	3	2	4	5	3	2	3	3	4	3	3	3	3	3	3	4	4	4	2	3	4	3	3	3	3	3	3	3
503	31	2	3	2	1	1	2	2	3	1	4	4	4	4	4	4	2	4	2	3	3	3	4	4	4	3	3	3	4	4	4	4	4	4	3	3	3	3	3	3	3	4	4	3	3	3	3	3	3
504	26	2	3	2	1	2	2	2	3	0	3	3	3	2	2	4	2	2	2	2	2	2	3	4	4	2	2	2	3	4	3	3	2	2	2	4	3	2	2	3	2	3	3	3	3	2	3	2	2
505	27	2	3	2	1	1	2	2	3	0	5	3	3	2	3	4	2	2	4	2	2	2	2	4	4	2	2	2	2	4	4	2	2	3	2	2	3	3	4	3	3	4	4	4	1	3	2	3	2
506	40	2	3	3	1	1	2	3	4	0	5	5	3	3	3	5	2	2	2	3	2	3	3	5	4	3	2	3	3	4	3	3	3	3	3	4	3	4	3	3	3	3	3	3	2	3	3	3	3
507	27	2	3	2	2	2	2	2	3	0	4	4	3	3	3	3	3	3	3	3	3	3	3	3	3	3	3	3	3	3	3	3	3	3	3	3	3	3	3	3	3	3	3	3	3	3	3	3	3
508	24	2	3	2	2	2	2	2	1	0	4	4	4	3	4	4	3	3	3	3	3	3	3	4	4	3	2	3	3	4	4	3	4	4	3	4	4	4	4	3	3	4	4	4	4	4	4	3	3
509	28	2	3	2	2	2	2	2	3	0	5	4	3	4	4	3	2	2	2	4	2	4	2	4	4	3	2	2	2	5	4	4	2	3	3	4	3	4	4	2	4	4	3	2	3	2	4	4	3
510	27	2	3	2	1	1	2	2	2	0	5	3	4	3	3	3	5	5	4	4	5	4	4	4	4	4	3	3	3	3	3	3	3	3	3	3	3	3	3	3	3	3	3	3	3	3	3	3	3
511	28	2	3	2	2	2	2	2	2	0	5	5	4	4	4	4	4	4	4	4	2	4	4	4	4	4	2	4	4	4	4	4	4	3	4	4	4	4	4	4	4	4	4	4	4	4	4	4	4
512	30	2	3	2	1	2	2	2	3	0	5	5	4	4	4	4	4	4	4	4	2	4	4	5	4	3	3	3	4	5	4	3	3	3	3	4	4	4	4	4	4	4	4	4	4	4	4	2	4
513	33	2	3	2	1	1	2	2	4	0	4	4	4	2	2	4	4	2	2	3	2	2	2	4	4	2	2	2	2	4	4	3	3	4	3	3	3	4	3	3	3	3	3	3	3	3	3	3	3
514	35	2	3	3	1	1	2	2	4	0	5	5	4	1	5	4	1	2	2	3	1	1	1	5	4	2	2	1	1	3	3	1	2	1	1	2	1	5	5	2	1	4	2	2	3	1	1	3	2
515	24	2	2	1	2	2	2	3	2	1	5	4	4	3	3	3	2	2	4	3	2	2	3	3	3	3	2	3	3	4	3	3	2	3	3	2	2	4	4	3	3	3	3	3	3	3	3	3	2
516	29	2	3	2	1	2	2	2	3	0	3	3	3	3	3	3	2	2	4	2	2	2	3	3	3	3	3	2	2	4	4	4	4	4	2	3	4	4	4	2	2	4	2	2	3	3	3	3	3
517	25	2	3	2	2	2	2	1	1	0	4	3	3	2	3	3	2	2	4	3	2	2	2	3	3	2	2	2	2	4	3	2	2	2	3	4	2	4	3	2	3	2	2	2	3	2	3	3	3
518	23	2	2	1	2	2	2	2	1	0	1	4	4	3	3	3	3	3	3	3	3	3	3	3	4	3	3	3	3	3	3	3	3	3	3	3	3	3	3	3	3	3	3	3	2	3	3	3	3
519	29	2	3	2	2	2	2	1	3	0	4	4	4	2	2	4	2	3	4	2	2	3	3	4	3	2	2	2	3	5	3	3	3	3	3	4	3	3	3	3	3	3	3	3	3	3	3	3	3
520	27	2	3	2	1	2	2	2	2	0	4	4	4	2	2	4	2	2	2	2	3	2	3	4	4	2	2	2	2	5	4	3	3	3	2	4	3	4	4	2	2	2	2	2	4	2	2	4	3
521	27	1	3	2	2	2	2	2	3	0	4	4	3	3	2	3	2	3	3	3	3	2	3	4	4	3	3	3	3	5	5	4	3	3	2	4	3	4	4	3	3	4	4	4	3	3	4	4	3
522	30	2	3	2	2	2	2	2	3	0	3	3	4	4	4	4	2	2	4	4	2	4	3	4	4	4	2	4	4	4	4	4	2	4	3	4	4	4	4	4	4	4	4	4	4	4	4	2	4
523	26	2	2	1	1	1	2	2	2	0	3	3	3	3	3	3	2	3	3	3	3	3	3	3	3	3	3	3	3	3	3	3	3	3	3	3	3	3	3	3	3	3	3	3	3	3	3	3	3
524	27	2	3	2	2	2	2	2	2	0	4	4	4	4	4	4	3	4	4	4	4	4	4	4	4	3	3	4	4	4	4	4	4	4	4	4	4	3	4	3	4	4	3	3	4	3	4	4	4
525	28	2	3	2	1	1	2	2	2	0	4	4	4	4	4	4	4	4	4	4	4	4	4	4	4	4	4	4	4	4	4	4	3	3	4	4	4	4	4	3	3	3	4	4	4	4	4	4	4
526	28	2	3	2	2	2	2	2	3	0	4	4	3	4	3	3	2	2	4	3	2	2	2	3	3	3	2	4	3	3	3	3	3	3	3	3	3	3	3	3	3	3	3	3	3	3	3	3	3
527	28	2	3	2	2	2	2	1	2	0	4	3	3	2	2	2	2	2	3	3	2	2	3	3	3	2	2	2	3	3	3	2	2	2	2	2	2	4	4	2	3	3	3	3	2	2	3	3	2
528	27	2	3	2	2	2	1	2	2	1	5	5	4	4	4	4	5	5	1	4	5	4	3	4	5	5	5	4	4	5	5	5	3	3	5	3	3	4	4	4	4	4	3	3	5	3	3	4	5
529	29	2	3	2	1	1	2	2	2	0	5	4	4	2	4	4	2	2	2	3	2	2	3	3	3	2	2	3	3	5	5	3	3	3	3	4	3	4	3	3	3	3	3	3	4	3	3	3	3
530	32	2	3	2	1	1	2	2	3	0	4	3	5	3	3	2	4	2	2	4	2	4	4	3	3	2	2	2	3	4	3	2	2	2	4	4	4	4	4	2	2	4	2	2	3	3	3	3	3
531	29	2	3	2	2	2	2	2	3	0	5	4	4	3	3	4	2	2	2	2	2	2	2	5	5	2	2	2	4	5	4	2	2	2	2	4	4	4	4	3	2	4	3	3	3	3	3	3	3
532	28	2	3	2	2	2	2	2	3	0	4	4	4	3	3	4	3	3	3	3	3	3	4	4	4	3	3	3	4	4	4	4	3	3	4	4	3	3	4	3	3	4	4	4	4	4	4	3	3
533	33	2	3	3	1	1	2	2	4	0	5	5	5	4	4	4	2	2	4	4	3	4	4	4	4	4	3	4	4	4	4	4	4	4	4	4	4	4	4	4	4	4	4	4	4	4	4	4	4
534	28	2	3	2	2	2	2	2	3	0	5	5	3	2	2	5	2	2	2	2	1	2	4	4	4	2	2	2	2	4	3	4	3	3	3	3	3	3	3	3	3	4	2	2	2	2	3	3	2
535	32	2	3	2	1	1	2	2	3	0	4	3	3	3	4	3	3	3	3	3	3	3	3	3	3	3	3	3	3	3	3	3	3	3	3	3	3	3	3	3	3	3	3	3	3	3	3	3	3
536	23	2	2	1	2	2	2	2	1	0	4	5	4	3	2	4	2	3	4	2	2	2	2	5	4	2	2	2	2	5	5	3	3	4	4	5	3	4	4	3	2	4	4	4	4	3	3	3	3
537	28	2	3	2	2	2	2	2	3	0	4	4	3	3	3	4	3	3	3	3	2	3	4	4	4	4	2	4	4	4	4	3	3	3	4	4	3	4	4	4	4	4	3	4	3	3	3	2	3
538	29	2	3	2	1	1	2	2	3	0	4	4	3	2	2	4	3	2	2	2	2	2	3	5	5	3	2	2	2	4	3	3	3	3	3	3	3	4	5	3	3	4	4	2	4	3	2	3	3
539	34	2	3	2	1	1	2	2	4	0	4	2	4	2	4	4	2	2	4	3	2	4	4	4	4	4	2	4	4	4	4	4	4	4	4	4	4	4	4	4	4	4	4	4	3	4	4	2	4
540	27	2	3	2	1	1	2	2	3	0	4	4	4	3	3	4	4	4	4	3	2	4	4	4	4	3	2	3	3	4	4	4	3	3	3	4	4	4	4	4	4	4	4	4	4	4	4	4	4
541	39	2	2	3	1	1	2	2	4	0	5	5	4	3	3	5	2	3	3	2	2	2	5	4	4	4	3	2	2	5	4	3	3	2	3	5	4	4	4	4	4	4	3	3	4	2	4	4	3
542	35	2	3	3	1	1	2	1	4	0	4	4	4	4	4	4	3	3	3	4	3	3	3	3	4	3	3	3	3	4	4	4	4	4	3	3	3	3	3	3	3	3	4	3	2	3	3	2	3
543	29	2	3	2	2	2	2	2	3	0	4	4	2	2	2	4	4	2	2	2	2	2	4	4	4	4	2	4	4	4	4	4	4	3	2	2	3	3	3	3	3	3	3	3	3	2	2	3	2
544	32	2	3	2	1	1	1	2	3	0	5	5	5	2	2	5	2	2	2	2	2	2	2	4	4	2	2	2	2	4	3	3	2	2	2	3	4	4	4	3	2	4	3	3	3	2	2	3	2
545	28	2	3	2	2	2	1	2	2	0	4	4	4	3	2	4	4	4	2	2	1	2	3	4	4	2	2	2	2	4	4	4	2	2	2	4	4	4	2	2	2	4	2	2	4	3	2	3	2
546	31	2	3	3	1	1	2	2	3	0	5	5	3	2	2	1	4	4	2	2	1	1	2	1	1	1	1	1	1	4	3	1	1	1	2	3	2	4	4	3	4	4	2	2	3	1	2	3	2
547	27	2	3	2	2	2	2	1	3	0	5	5	3	4	3	5	4	4	4	5	3	4	4	4	5	5	4	3	3	5	5	5	5	5	4	4	4	4	4	4	4	4	4	4	4	5	3	2	3
548	30	2	3	2	1	2	2	2	3	0	5	4	4	3	3	4	2	2	4	3	2	3	3	4	4	2	2	2	2	4	4	3	3	3	3	3	4	4	4	3	3	4	3	3	4	3	3	3	3
549	34	2	3	2	2	2	2	1	3	0	4	3	4	3	4	4	3	4	3	3	2	4	2	5	5	2	1	3	4	5	4	4	3	3	4	4	4	4	5	4	4	4	3	3	3	3	3	2	3
550	31	2	3	2	1	1	2	2	3	0	4	4	3	3	4	4	3	2	4	4	2	4	4	5	5	2	2	2	2	4	3	2	2	2	2	3	2	4	3	1	1	3	4	4	4	4	4	4	2
551	38	2	3	3	1	1	2	2	4	0	5	5	4	4	3	5	1	2	4	4	2	4	3	5	5	3	2	2	3	5	4	3	2	2	3	4	4	4	4	3	2	4	3	3	3	3	3	3	2
552	32	2	3	3	1	1	2	1	4	1	4	4	3	3	3	5	3	3	3	4	2	3	3	3	5	3	3	3	3	4	3	3	2	3	3	3	3	4	4	3	3	4	4	4	3	3	3	4	3
553	29	2	3	2	2	2	2	3	2	0	4	3	1	1	1	4	2	2	2	2	2	2	2	5	4	1	2	2	2	4	2	2	2	2	2	4	4	2	3	2	2	4	1	1	2	2	2	3	2
554	30	2	3	3	2	2	2	3	3	0	4	3	3	3	2	4	2	2	4	3	2	2	3	3	4	2	3	3	3	4	4	3	3	3	3	4	4	4	4	4	4	4	3	2	3	4	4	3	3
555	28	2	3	2	1	2	2	1	2	0	4	4	1	1	1	4	1	1	1	4	1	1	3	4	4	2	2	1	1	5	5	4	3	2	2	3	4	4	4	4	1	4	1	1	4	3	3	1	1
556	31	2	3	2	1	1	2	3	3	0	5	5	4	2	3	4	2	2	3	3	2	3	3	4	4	3	2	4	2	4	4	4	3	3	3	3	3	3	3	3	3	3	3	3	3	3	3	3	3
557	31	2	3	2	1	1	2	1	3	0	5	3	4	3	2	5	4	2	2	2	1	2	5	5	5	3	2	2	3	5	5	3	3	3	2	4	3	4	4	3	3	3	5	5	4	3	3	3	3
558	25	2	2	1	2	2	2	2	2	0	5	4	4	4	3	5	3	2	5	4	2	4	4	5	5	3	2	2	2	5	5	5	4	3	3	3	3	3	3	3	3	3	3	3	3	3	3	3	3
559	31	2	3	2	1	2	2	2	3	0	4	4	3	3	4	4	3	3	2	4	3	2	4	4	3	3	2	3	3	4	4	4	4	3	4	4	3	3	3	3	3	3	3	3	2	2	2	2	2
560	43	2	3	3	1	1	2	2	4	0	5	5	5	5	5	5	4	4	3	3	3	3	4	5	5	5	4	4	4	5	5	3	3	3	5	5	5	4	4	3	4	4	3	3	3	3	4	3	2
561	26	2	3	2	2	2	2	1	2	0	5	3	1	2	1	5	2	2	5	5	1	4	1	5	4	1	1	1	2	4	2	2	5	5	5	1	1	5	3	3	3	2	1	1	3	2	2	2	2
562	40	2	3	3	2	2	2	2	4	0	5	5	4	1	1	4	2	2	1	2	1	1	1	5	4	1	1	1	1	3	2	1	1	1	1	1	1	1	1	1	1	1	1	1	1	1	1	2	1
563	53	2	3	4	1	1	2	2	4	0	5	5	5	4	5	4	2	5	4	4	4	3	4	4	5	5	5	5	4	4	4	4	4	3	4	4	4	4	5	5	4	5	4	4	3	4	4	5	4
564	38	2	3	3	1	1	2	2	4	1	5	5	5	4	4	4	4	4	2	5	2	4	4	4	4	4	4	4	4	4	4	4	4	4	4	4	4	4	4	4	4	4	4	4	4	4	4	2	4
565	42	1	3	4	1	1	2	2	4	0	5	4	4	3	3	4	3	2	2	2	2	2	3	4	4	4	3	3	3	5	4	3	3	3	4	4	4	4	4	3	3	3	2	2	4	2	3	4	3
566	40	2	3	3	1	1	1	3	4	0	5	5	4	4	5	5	1	1	5	4	1	5	4	5	5	4	2	3	3	5	5	3	4	4	4	5	4	5	4	4	4	4	5	5	3	4	3	2	2
567	40	1	3	3	1	1	2	2	4	0	5	5	4	3	3	4	3	3	2	2	2	3	4	4	5	3	3	3	3	5	4	2	3	3	3	4	3	3	3	2	3	4	3	3	4	3	3	3	3
568	38	2	3	3	1	1	2	2	4	0	5	5	4	4	2	5	2	3	3	2	2	2	5	5	5	3	2	3	4	5	5	2	4	4	4	5	4	4	4	4	4	5	4	4	4	4	4	3	2
569	31	2	3	2	1	1	2	2	3	0	4	4	4	3	3	4	3	3	3	3	3	3	2	5	5	3	3	3	3	5	4	4	3	3	3	4	3	4	3	4	4	4	3	3	2	3	2	2	3
570	36	1	3	3	1	1	2	2	4	0	5	5	4	2	2	4	2	2	2	3	1	4	3	5	5	5	1	3	3	5	5	3	5	5	4	5	5	5	5	3	5	5	3	4	4	2	4	4	3
571	35	1	3	3	1	1	2	1	4	0	4	4	4	4	3	4	4	3	3	3	2	4	4	4	4	2	2	3	3	2	3	4	3	3	3	3	3	4	4	4	4	4	3	4	4	4	4	2	3
572	41	2	3	4	1	1	2	2	4	0	5	4	4	3	2	4	2	2	3	2	2	3	2	5	4	3	2	2	3	5	4	3	2	3	3	2	2	4	4	3	3	4	3	3	3	3	3	3	2
573	48	1	4	4	1	1	2	2	4	1	5	4	4	4	4	4	4	4	4	4	5	4	4	4	4	4	4	5	4	4	4	4	4	4	4	4	4	4	4	4	4	4	4	4	4	4	4	5	3
574	44	1	3	4	1	1	2	2	4	0	4	4	3	3	4	4	3	3	3	3	3	4	4	4	4	4	3	3	3	4	4	4	3	2	3	3	4	4	4	4	4	4	3	3	3	4	2	3	4
575	46	2	4	4	1	1	2	3	4	0	1	3	5	4	3	3	2	2	2	2	1	3	2	4	5	3	2	2	3	4	4	4	4	4	2	4	2	4	4	3	4	3	3	3	4	3	4	3	2
576	20	1	3	3	1	1	2	2	4	0	4	3	5	3	3	4	3	3	3	2	2	2	2	4	4	2	2	2	2	3	3	2	2	1	2	4	3	4	2	2	2	3	2	2	1	1	1	1	1
577	35	2	3	3	1	1	1	2	4	0	5	5	5	4	4	5	4	4	3	3	3	3	4	5	5	4	2	3	3	5	3	3	3	3	3	3	3	3	3	3	3	3	3	3	3	3	3	3	3
578	37	2	3	3	1	1	2	2	4	0	5	5	5	4	5	5	3	4	3	3	1	3	3	4	4	3	3	3	4	4	4	4	3	4	4	4	3	3	3	3	3	4	3	4	4	4	4	4	4
579	36	2	3	3	1	1	2	2	4	0	4	4	2	3	4	4	2	3	3	3	3	4	3	3	3	3	2	4	4	4	4	3	3	3	2	2	2	2	3	2	2	2	2	2	2	2	2	4	2
580	39	2	3	3	1	1	2	1	4	0	5	5	5	3	3	2	3	3	3	3	3	3	3	3	3	2	2	2	2	4	3	3	3	3	3	3	3	3	3	3	3	4	3	3	3	3	3	3	3
581	42	2	3	3	1	1	2	2	4	0	5	5	5	4	4	4	2	4	4	2	2	2	4	4	5	4	2	2	2	5	5	4	2	2	2	4	2	4	2	2	2	4	3	4	4	2	2	2	2
582	35	1	3	3	1	1	2	2	4	0	5	5	4	4	3	4	4	4	2	3	4	4	4	5	5	4	4	4	3	5	5	3	3	3	3	5	4	3	4	4	3	5	3	4	3	5	3	3	5
583	32	2	3	2	1	1	2	1	4	0	5	5	4	3	4	5	1	2	4	2	2	2	3	4	3	3	2	4	3	4	4	3	2	2	2	3	2	3	3	2	2	3	3	3	4	2	2	3	1
584	35	2	3	3	1	1	2	3	4	0	4	4	4	3	3	4	3	3	3	3	3	3	4	4	5	3	3	3	3	4	4	3	3	3	4	4	4	4	2	4	3	4	4	4	4	4	4	4	3
585	43	1	3	4	1	1	2	2	4	0	1	1	5	2	5	2	5	1	1	1	1	1	1	5	5	1	1	1	2	5	4	1	1	3	2	5	3	5	5	2	5	2	1	1	1	1	1	1	1
586	33	2	3	3	1	1	1	2	4	0	5	5	4	4	3	5	3	3	3	3	1	2	2	5	5	3	2	2	3	5	5	3	3	3	3	3	3	4	5	4	4	4	4	4	3	4	3	2	3
587	37	1	3	3	1	2	2	2	4	0	5	5	5	3	5	5	3	3	3	2	1	2	5	5	5	3	3	5	3	4	4	3	3	3	3	5	3	5	5	4	3	5	3	3	4	4	4	2	3
588	32	1	2	2	1	1	2	2	3	0	5	3	5	4	4	5	2	2	2	3	1	1	4	5	5	1	1	2	2	5	3	3	2	3	5	4	5	5	4	3	5	4	2	2	4	1	4	3	1
589	41	2	3	4	1	1	2	2	4	0	5	5	5	4	5	5	1	3	3	3	3	3	4	5	5	4	2	4	4	4	5	4	4	4	4	4	4	4	4	4	4	4	3	3	4	3	3	4	3
590	28	1	3	2	1	1	2	3	3	0	5	4	4	4	4	5	2	2	2	2	2	2	3	4	4	2	1	2	2	5	4	4	2	2	2	5	3	4	4	1	2	3	1	1	3	3	3	3	2
591	41	2	3	3	1	1	2	1	4	0	4	4	3	3	3	4	2	3	3	2	2	2	3	5	4	3	2	4	2	4	4	3	4	3	3	3	4	5	4	3	3	4	3	3	3	3	3	3	3
592	37	2	3	3	1	1	2	1	4	0	4	5	5	4	4	4	2	4	4	3	3	3	4	4	4	3	3	3	3	4	3	3	3	4	4	4	4	3	3	4	3	3	4	4	4	3	4	4	3
593	26	1	2	2	1	2	2	2	1	0	5	5	3	3	2	5	3	3	2	2	2	3	2	5	5	1	2	3	3	3	3	3	3	3	3	2	3	4	4	4	3	3	3	3	3	4	2	2	2
594	24	1	3	1	2	2	2	3	1	0	5	5	5	3	3	5	2	2	2	2	2	1	4	5	5	5	1	4	4	5	5	5	4	5	4	4	4	5	5	4	5	5	4	4	4	5	5	4	1
595	32	2	3	3	1	1	2	2	4	0	4	4	4	3	4	4	2	2	3	4	2	2	4	4	4	4	2	2	2	4	4	4	3	3	3	2	3	4	4	2	2	4	2	4	3	4	3	2	2
596	34	2	3	3	1	1	2	2	4	0	5	5	4	4	3	5	1	3	3	1	3	1	3	5	5	3	3	3	3	5	5	3	3	3	3	4	3	4	4	4	3	4	3	3	4	4	3	3	2
597	32	2	2	2	1	1	2	2	4	0	4	4	3	3	2	3	2	2	2	2	2	1	2	4	3	2	2	2	2	4	4	2	2	2	2	2	2	4	2	2	3	3	2	2	3	2	2	4	2
598	27	2	3	2	1	1	2	2	3	0	5	3	2	3	3	4	3	3	3	3	3	3	4	4	4	3	2	3	4	4	4	3	3	4	3	4	3	4	4	3	3	4	3	3	3	3	3	2	3
599	31	1	2	2	1	1	2	2	3	0	4	4	4	3	3	4	2	3	3	3	2	2	2	4	3	2	3	3	3	4	4	3	3	3	3	4	4	4	4	3	3	3	3	3	4	3	2	3	2
600	25	1	2	1	1	2	2	2	2	1	5	5	5	4	4	4	4	4	4	4	4	4	4	4	4	4	4	3	4	5	5	3	3	3	3	4	4	4	4	4	4	4	3	4	4	3	3	4	4
601	58	1	1	3	1	1	2	2	4	0	4	4	4	4	4	4	2	2	4	4	3	4	4	4	4	4	2	4	4	4	4	4	4	4	4	4	4	4	4	4	4	4	3	3	3	3	3	3	2
602	29	2	2	2	1	1	2	2	3	0	4	4	3	3	3	4	3	3	3	3	2	3	3	4	4	4	2	4	3	3	4	3	3	3	3	4	3	3	3	3	3	3	3	3	4	3	3	3	3
603	27	1	3	2	2	2	2	2	2	0	4	4	4	4	4	4	2	2	4	4	2	4	4	4	4	4	2	3	3	4	4	4	3	4	3	4	4	4	4	4	4	4	4	4	4	4	4	4	3
604	30	2	3	2	1	1	2	2	3	0	4	3	3	3	3	3	3	3	3	3	3	3	3	3	4	3	3	3	3	4	4	3	3	3	3	3	3	3	3	3	3	3	3	3	3	3	3	3	3
605	26	1	3	2	1	2	2	1	2	0	4	4	2	3	2	4	2	3	2	2	2	2	3	3	3	3	2	3	4	4	4	4	4	4	4	4	4	4	4	4	4	4	4	4	3	3	3	3	2
606	28	2	3	2	1	1	2	3	3	0	5	5	5	4	5	5	3	4	4	4	2	3	4	5	5	3	2	3	4	5	4	4	3	4	3	4	4	4	5	3	4	4	3	5	5	3	4	4	4
607	37	2	3	3	1	1	2	1	4	1	4	4	4	4	4	4	2	2	4	3	4	4	5	5	4	4	4	4	4	4	4	4	4	4	4	4	4	4	4	4	4	4	4	4	4	4	4	5	4
608	28	2	3	2	2	2	2	2	2	0	5	3	4	2	2	5	2	2	2	4	2	2	2	4	4	2	2	2	3	4	2	1	2	3	3	4	3	4	4	3	4	4	2	2	2	3	2	2	2
[truncated: 4 more columns]
